# Supplementary material for: Interpretable machine learning for cognitive impairment prediction in Parkinson’s disease: a multicenter validation study with SHAP analysis
Source: Front Aging Neurosci. 2025 Nov 11;17:1688653. doi: 10.3389/fnagi.2025.1688653 (PMC12643985; doi:10.3389/fnagi.2025.1688653)
Supplement: Supplementary Multimedia Appendix 1 [file Table_1.xlsx]

## Sheet: PPMI
PATNO	COHORT	COHORT_DEFINITION	MCATOT	UPDRS1	COG	Basophils	Eosinophils	Hemoglobin	Lymphocytes	Monocytes	NLR	Neutrophils	Platelets	RBC	Serum Chloride	Serum Glucose	Serum Potassium	Serum Sodium	Serum Uric Acid	Total Protein	WBC	age	sex	height	weight
3000	2	Healthy Control	27	1	1	0.05	0.27	128	1.47	0.25	2.37415	3.49	270	4.1	103	7.7	3.8	142	315	71	5.53	69.1	0	167	64	0	Female
3001	1	Parkinson's Disease	29	0	0	0.1	0.12	141	1.63	0.29	3.07975	5.02	250	4.5	106	5.2	3.8	145	268	74	7.15	65.1	1	183	74.2	1	Male
3002	1	Parkinson's Disease	29	1	1	0.06	0.16	146	1.86	0.37	1.86559	3.47	222	4.5	106	4.5	4.1	142	202	67	5.92	67.6	0	158	70.6	MCATOT	Total score of MoCA scale
3003	1	Parkinson's Disease	25	0	1	0	0.07	127	1.89	0.33	2.01058	3.8	255	4.1	103	4.7	4.2	141	280	70	6.15	56.7	0	172	82	UPDRS I	Total score of UPDRS I
3004	2	Healthy Control	29	0	0	0.04	0.12	135	1.95	0.41	3.53333	6.89	269	4.3	106	5.4	4.5	143	434	67	9.4	59.4	1	175	81.6
3008	2	Healthy Control	28	0	0	0.04	0.11	146	2.47	0.35	0.955466	2.36	170	4.5	104	7.2	4.1	141	333	70	5.33	81.9	0	161	69.1
3009	2	Healthy Control	29	0	0	0.06	0.2	131	2.46	0.38	1.5122	3.72	177	5.7	108	4.7	4.2	140	309	67	6.81	83.7	0	157	71.4
3010	1	Parkinson's Disease	26	1	1	0.05	0.19	144	1.85	0.3	1.76216	3.26	292	5.2	103	4.7	3.9	140	297	76	5.66	47	1	184	97
3016	2	Healthy Control	27	0	0	0.07	0.19	146	1.87	0.41	2.02674	3.79	198	4.9	103	5.3	4.2	143	327	68	6.33	57.5	1	175	79.7
3018	1	Parkinson's Disease	23	1	1	0.04	0.16	144	1.26	0.24	2.93651	3.7	245	4.9	104	6.4	4.4	141	214	73	5.4	60.6	0	157	76.2
3020	1	Parkinson's Disease	28	1	1	0.06	0.29	149	1.85	0.54	2.51892	4.66	235	4.6	101	5.7	3.6	141	393	70	7.4	74	0	160	81.2
3021	1	Parkinson's Disease	29	1	1	0.05	0.18	139	1.07	0.38	3.00935	3.22	185	4.4	104	5.7	4.3	141	303	77	4.92	64.1	0	159	87.3
3023	1	Parkinson's Disease	29	1	1	0.05	0.09	131	1.92	0.31	1.65625	3.18	238	4.3	104	5.5	4.4	141	167	66	5.56	71.1	0	161	72.5
3024	1	Parkinson's Disease	29	0	0	0.17	0.14	155	0.96	0.3	3.22917	3.1	267	5.2	103	5	4.2	144	327	77	4.67	52.7	1	167	68.9
3028	1	Parkinson's Disease	27	1	1	0.07	0.06	167	1.89	0.53	2.09524	3.96	181	5.5	102	5.3	4.1	141	363	67	6.51	75.7	1	171	85.6
3029	2	Healthy Control	27	0	0	0.07	0.17	150	2.64	0.55	1.87121	4.94	350	4.8	102	5.6	4.2	142	339	68	8.38	66.3	1	176	96.6
3050	3	SWEDD	30	0	0	0.01	0.04	127	1.73	0.16	1.62428	2.81	241	4.5	103	4.9	4.7	138	381	68	4.75	51.5	0	162	67
3051	1	Parkinson's Disease	26	0	0	0.02	0.32	150	2.96	0.39	1.14527	3.39	207	4.9	101	4.3	3.8	140	375	75	7.08	71.6	1	176	81.4
3055	2	Healthy Control	28	1	1	0.08	0.16	134	2.25	0.31	1.53333	3.45	282	4.1	105	4.4	4.6	142	226	69	6.26	68.8	0	160	57.4
3057	2	Healthy Control	28	1	1	0.05	0.17	148	1.78	0.26	1.80337	3.21	227	4.5	106	5.4	4.4	142	268	66	5.48	60	0	163	65.3
3060	1	Parkinson's Disease	28	1	1	0.05	0.1	157	1.27	0.43	3.5748	4.54	218	4.9	102	5.1	4.4	142	315	71	6.39	75	1	168	65.5
3061	1	Parkinson's Disease	30	1	1	0.04	0.29	130	1.8	0.25	1.37222	2.47	289	4.3	103	5	4.1	140	208	66	4.84	53.2	0	165	64.9
3062	1	Parkinson's Disease	26	0	0	0.01	0.07	118	1.68	0.22	1.58333	2.66	323	4.2	106	4.3	3.9	143	303	68	4.64	61	0	166	63
3064	2	Healthy Control	28	0	0	0.05	0.12	149	1.84	0.23	1.28804	2.37	311	4.9	102	4.6	5.1	142	268	71	4.61	60.4	0	157	64.6
3066	1	Parkinson's Disease	28	0	0	0.05	0.1	135	1.51	0.43	2.3245	3.51	166	4.1	104	4.6	4.2	140	178	65	5.59	63.8	0	160	67.2
3067	1	Parkinson's Disease	22	1	1	0.02	0.22	125	0.94	0.21	2.56383	2.41	179	4	105	5.2	4.1	138	262	67	3.8	73.9	1	176	90.5
3068	1	Parkinson's Disease	30	0	0	0.03	0.1	138	1.37	0.31	1.77372	2.43	148	4.8	103	7.7	4.3	137	333	69	4.24	70.7	1	179	106.5
3071	2	Healthy Control	28	0	0	0.02	0.11	156	1.55	0.33	2.18065	3.38	231	5.1	103	5.2	4.6	141	404	71	5.4	71.5	1	172	83.5
3072	2	Healthy Control	30	0	0	0.02	0.13	125	2.18	0.43	1.82569	3.98	222	4.3	103	4.2	4	138	250	64	6.74	47.2	0	160	71.2
3073	2	Healthy Control	28	1	1	0.03	0.08	156	1.76	0.43	1.67614	2.95	236	5.1	103	5.6	4.8	142	393	74	5.25	48.2	1	177	96.3
3074	2	Healthy Control	28	0	0	0.05	0.92	148	1.55	0.56	3.17419	4.92	234	5.1	102	3.7	4.3	141	315	72	7.99	31.2	1	187	85
3075	2	Healthy Control	27	1	1	0.06	0.08	157	1.25	0.41	3.336	4.17	328	5	99	6.5	4.2	137	309	73	5.96	75.8	1	174	76.6
3077	1	Parkinson's Disease	28	2	1	0.01	0.1	158	0.81	0.3	5.41975	4.39	138	5.5	101	5.7	4.7	140	315	72	5.62	62.6	1	174	80.6
3078	1	Parkinson's Disease	28	0	0	0.04	0.15	157	1.73	0.49	2.42197	4.19	298	5.2	101	5.2	4.4	141	339	69	6.61	60.7	1	181	82.5
3083	1	Parkinson's Disease	29	0	0	0.07	0.13	124	2.08	0.42	1.4375	2.99	307	3.9	101	5.4	4.2	138	196	66	5.69	65.7	0	163	66.4
3085	2	Healthy Control	28	0	0	0.1	0.09	144	1.42	0.29	2.16901	3.08	225	4.7	104	8.9	4.2	141	363	65	4.98	56.8	1	183	100.7
3086	1	Parkinson's Disease	24	0	1	0.05	0.11	144	1.62	0.23	1.59877	2.59	273	4.8	103	5.3	4.6	142	262	70	4.6	56.4	0	182	96.6
3088	1	Parkinson's Disease	25	0	1	0.02	0.09	139	1.16	0.33	1.5431	1.79	222	4.4	102	4.8	4.3	142	268	68	3.39	55.3	0	171	70.4
3089	1	Parkinson's Disease	28	0	0	0.04	0.11	125	2.46	0.38	1.49593	3.68	276	4.3	100	6.6	3.7	139	202	73	6.66	56.3	0	156	50.3
3107	1	Parkinson's Disease	29	1	1	0.03	0.19	143	2.07	0.3	1.12077	2.32	134	4.2	102	5.5	4	139	297	68	4.92	69.6	1	177	83.9
3108	1	Parkinson's Disease	30	0	0	0.04	0.19	104	1.3	0.39	3.5	4.55	370	3.9	103	6.3	4.6	141	357	71	6.48	49.8	0	152	62.6
3109	2	Healthy Control	28	0	0	0.04	0.24	157	1.31	0.39	3.1145	4.08	293	5.6	104	6.1	4.3	140	381	65	6.06	52.6	1	185	104
3112	2	Healthy Control	30	0	0	0.07	0.21	122	2.54	0.29	1.51181	3.84	300	4.5	103	6.7	4.4	140	381	77	6.95	62.6	0	157	77.2
3118	1	Parkinson's Disease	30	0	0	0.03	0.3	152	1.15	0.4	4.02609	4.63	336	4.9	102	5.4	4.7	140	256	79	6.51	60.3	1	178	79.9
3119	1	Parkinson's Disease	28	0	0	0.08	0.29	141	1.53	0.48	3.11765	4.77	349	4.6	103	3.8	4.5	141	339	64	7.14	64.4	1	175	78.9
3122	1	Parkinson's Disease	30	1	1	0.03	0.2	141	1.25	0.47	3.824	4.78	233	4.3	100	4.9	4.1	136	363	70	6.72	62.1	1	177	89.5
3123	1	Parkinson's Disease	30	0	0	0.02	0.14	125	1.06	0.48	2.66038	2.82	215	4.2	104	5.5	4.1	137	220	63	4.51	69.3	1	190	80.3
3124	1	Parkinson's Disease	27	0	0	0.03	0.08	151	1.72	0.31	1.79651	3.09	159	4.9	107	6	4.3	143	387	65	5.22	57.2	1	170	97.5
3125	1	Parkinson's Disease	30	0	0	0.03	0.08	153	1.56	0.49	2.52564	3.94	297	5.2	105	5.1	4.7	142	416	74	6.11	46	1	180	90.2
3126	1	Parkinson's Disease	30	0	0	0.05	0.51	135	1.95	0.52	1.93846	3.78	213	4.3	100	5.7	4.3	136	339	67	6.8	64.2	1	180	133
3127	1	Parkinson's Disease	30	0	0	0.05	0.12	145	1.76	0.35	2.65909	4.68	224	4.5	104	4.4	4.1	142	297	67	6.96	49.1	0	165	65.3
3128	1	Parkinson's Disease	28	1	1	0.03	0.04	130	1.7	0.49	2.07059	3.52	390	4.4	101	4.1	4.2	140	286	65	5.78	60	0	167	81.3
3130	1	Parkinson's Disease	29	0	0	0.03	0.16	144	1.48	0.33	2.55405	3.78	235	4.4	104	4.9	4	140	381	74	5.78	43.9	1	180	78.2
3132	1	Parkinson's Disease	30	0	0	0.03	0.05	156	1.7	0.35	2.45882	4.18	258	5.3	101	4.6	4.3	136	250	65	6.32	49.9	1	188	99.1
3134	1	Parkinson's Disease	29	0	0	0.09	0.12	165	1.18	0.52	3.94915	4.66	316	5.5	101	4.4	4.3	141	315	83	6.57	38.5	1	173	88.1
3157	2	Healthy Control	27	0	0	0.05	0.17	132	2.45	0.4	1.64082	4.02	386	4.8	103	5.4	4.7	139	321	73	7.09	64.1	0	154	65.5
3168	1	Parkinson's Disease	27	1	1	0	0.04	143	0.87	0.3	3.43678	2.99	194	4.9	102	4.7	4.7	140	178	69	4.34	63.1	0	149	93.4
3169	2	Healthy Control	27	0	0	0.05	0.21	145	3.91	1.5	1.37084	5.36	516	4.8	105	5.2	4.2	138	327	66	11.03	57	1	182	122.7
3171	2	Healthy Control	29	0	0	0.08	0.11	145	1.26	0.19	1.73016	2.18	212	4.7	102	4	4.2	142	393	66	3.83	61.4	1	175	74
3173	1	Parkinson's Disease	22	0	1	0.03	0.24	142	1.96	0.35	1.46939	2.88	233	4.9	100	5.2	4.2	139	184	81	5.48	62.3	0	161	53.6
3174	1	Parkinson's Disease	28	0	0	0.04	0.11	148	3.08	0.53	1.56169	4.81	276	4.9	103	6.2	3.9	142	434	69	8.58	50.5	1	175	81.7
3175	1	Parkinson's Disease	28	0	0	0.03	0.07	131	1.61	0.43	1.59627	2.57	165	4.4	100	4.2	4.2	140	315	69	4.71	57.2	0	171	66.7
3176	1	Parkinson's Disease	28	0	0	0.02	0.08	145	1.52	0.43	2.41447	3.67	152	4.6	106	5	3.9	142	238	66	5.71	61.5	1	183	95.6
3179	1	Parkinson's Disease	30	0	0	0.07	0.68	148	3.05	0.33	1.61967	4.94	205	5	99	7.9	3.9	143	500	70	9.08	51.4	1	183	99.6
3180	1	Parkinson's Disease	28	1	1	0.04	0.15	138	2.54	0.3	1.37008	3.48	295	4.3	106	4.7	4	141	238	67	6.52	60.6	0	173	85.9
3181	1	Parkinson's Disease	25	0	1	0.05	0.09	136	1.01	0.3	2.51485	2.54	232	4	101	7.5	4.4	141	226	69	3.99	67.9	0	168	68.5
3184	1	Parkinson's Disease	30	0	0	0.08	0.15	136	1.65	0.34	1.87273	3.09	289	4.6	103	5	5	142	244	76	5.31	59.1	0	171	61.2
3186	1	Parkinson's Disease	25	1	1	0.03	0.04	131	0.94	0.22	2.7234	2.56	253	4.4	101	4.8	4.6	139	250	67	3.8	61.5	0	165	80.6
3190	1	Parkinson's Disease	24	0	1	0.05	0.23	139	1.43	0.33	2.99301	4.28	245	4.6	100	5.6	4.1	136	327	66	6.32	82.3	1	171	78
3191	2	Healthy Control	29	0	0	0.09	0.09	140	1.89	0.35	1.19577	2.26	222	4.3	102	5.3	4.9	143	220	69	4.68	66.3	0	160	60.7
3200	2	Healthy Control	30	0	0	0.04	0.16	144	1.28	0.26	1.90625	2.44	198	4.5	102	5.7	3.9	139	327	74	4.17	55.6	1	177	81.8
3201	2	Healthy Control	28	1	1	0.05	0.1	144	1.91	0.43	2.37696	4.54	287	5	104	5.7	4.4	141	321	70	7.03	64.6	0	155	78
3203	1	Parkinson's Disease	29	0	0	0.07	0.19	136	1.74	0.49	2.59195	4.51	291	4.5	104	5.2	4.3	140	291	71	7.01	56.8	1	182	89.3
3206	2	Healthy Control	29	0	0	0	0	139	2.79	0.3	0.537634	1.5	0	4.5	99	5.1	4.1	137	262	78	4.99	31	0	159	61.8
3209	1	Parkinson's Disease	26	0	0	0.06	0.14	122	1.18	0.29	3.85593	4.55	222	3.9	0	0	0	0	0	0	6.23	68.2	1	177	84.1
3215	2	Healthy Control	27	0	0	0.05	0.28	128	1.42	0.38	2.26761	3.22	250	4	103	4.9	4.2	145	274	64	5.35	69.6	0	161	55.1
3216	2	Healthy Control	29	0	0	0.03	0.19	142	1.66	0.29	1.54819	2.57	259	4.8	104	4.6	4.4	143	315	73	4.73	52.1	0	165	62.8
3217	2	Healthy Control	27	0	0	0.05	0.14	163	1.65	0.57	3.17576	5.24	187	5	102	5.7	4.4	139	422	77	7.65	69.8	1	170	83.7
3219	2	Healthy Control	27	0	0	0.04	0.31	136	1.34	0.54	2.66418	3.57	330	4.5	103	7.4	4.5	140	345	65	5.79	69.9	1	168	89.5
3220	1	Parkinson's Disease	30	0	0	0.01	0.13	137	1.58	0.29	2.24051	3.54	203	4.3	105	6.3	4.5	142	321	66	5.56	73.5	0	161	90.5
3221	2	Healthy Control	27	1	1	0.04	0.21	153	1.56	0.34	1.50641	2.35	276	4.6	105	6.8	4.2	138	333	70	4.5	67.8	1	168	82.7
3222	2	Healthy Control	28	0	0	0.04	0.18	169	1.55	0.61	2.60645	4.04	198	5.3	104	5.4	4.6	143	327	76	6.41	57.9	1	168	82.1
3223	1	Parkinson's Disease	24	0	1	0.03	0.07	141	1.72	0.68	3.25	5.59	280	4.7	102	5.7	3.9	140	286	77	8.09	66.5	1	173	76.4
3225	1	Parkinson's Disease	28	0	0	0.06	0.13	142	1.43	0.31	1.90909	2.73	210	4.2	103	5.4	3.9	142	286	70	4.65	69.6	1	180	78.2
3228	1	Parkinson's Disease	27	1	1	0.12	0.1	140	1.29	0.44	6.04651	7.8	279	4.7	107	5.6	4.1	143	321	70	9.74	67.1	1	165	72.3
3229	1	Parkinson's Disease	27	0	0	0.06	0.13	168	2.25	0.34	2.09333	4.71	161	5.4	103	7.3	3.7	139	470	67	7.48	73	1	198	107.7
3234	1	Parkinson's Disease	23	0	1	0.2	0.13	130	1.98	0.54	2.10606	4.17	353	4.9	0	0	0	0	0	0	7.01	69.8	1	171	82
3237	2	Healthy Control	29	0	0	0.11	0.08	140	1.01	0.39	3.9901	4.03	336	4.5	100	5.5	4.1	140	167	63	5.62	70.4	0	168	66.9
3269	1	Parkinson's Disease	29	0	0	0.04	0.13	135	2.02	0.26	1.98515	4.01	188	4.6	101	5.2	4	139	244	71	6.47	60.8	0	157	47.7
3275	1	Parkinson's Disease	27	0	0	0.06	0.19	159	1.97	0.5	1.45178	2.86	156	4.7	105	5.4	4.5	142	250	72	5.58	69	1	170	74.5
3278	1	Parkinson's Disease	21	0	1	0.05	0.1	154	1.88	0.49	3.29787	6.2	257	4.7	105	5.6	4.5	141	244	68	8.72	65.7	1	180	95.9
3280	1	Parkinson's Disease	27	0	0	0.02	0.08	154	1.33	0.5	2.96992	3.95	332	5.4	108	6.1	4.2	141	286	70	5.88	47.8	1	185	83.2
3282	1	Parkinson's Disease	25	0	1	0.06	0.08	137	1.95	0.47	2.38462	4.65	236	4.6	101	4.5	4.3	141	262	69	7.22	62.2	0	160	75
3285	1	Parkinson's Disease	26	0	0	0.07	0.57	171	2	0.56	2.68	5.36	242	5.4	104	5.6	4.8	142	375	73	8.57	68.3	1	180	93
3300	2	Healthy Control	29	0	0	0.04	0.11	137	1.58	0.29	2.17089	3.43	208	4.4	102	5.3	4.2	141	345	77	5.45	52.1	1	175	83.5
3301	2	Healthy Control	29	0	0	0.06	0.12	147	1.31	0.44	1.89313	2.48	255	4.6	99	5.6	4.1	137	238	72	4.41	52.4	1	183	89.9
3305	1	Parkinson's Disease	27	1	1	0.1	0.12	152	2.72	0.62	1.72794	4.7	206	4.4	105	5.2	4.1	142	452	68	8.26	64.8	1	185	114
3308	1	Parkinson's Disease	28	0	0	0.02	0.16	143	0.74	0.22	3.02703	2.24	181	4.3	103	5.1	5	139	363	65	3.37	67.2	1	175	74.3
3309	1	Parkinson's Disease	26	1	1	0.04	0.08	137	1.88	0.23	0.787234	1.48	215	4.5	102	5.3	4.4	140	220	73	3.71	54	0	163	53
3310	2	Healthy Control	27	0	0	0.13	0.27	152	1.9	0.36	1.5	2.85	224	5	105	6.3	4.1	141	297	71	5.51	64.9	1	172	84.8
3312	1	Parkinson's Disease	30	0	0	0.04	0.16	155	0.92	0.26	3.5	3.22	160	5	106	3.9	5	142	345	67	4.6	78	1	176	84.4
3316	2	Healthy Control	27	0	0	0.04	0.05	142	1.01	0.28	3.41584	3.45	168	4.8	103	7.8	4.9	143	309	66	4.83	74.7	1	173	73.5
3318	2	Healthy Control	27	0	0	0.08	0.26	156	1.89	0.49	0.968254	1.83	166	4.6	103	4.4	3.8	143	268	69	4.54	64.7	1	163	68
3320	2	Healthy Control	27	0	0	0.07	0.4	144	2.22	0.35	1.33784	2.97	290	4.7	104	5.7	5	141	345	72	6.02	56	1	177	89.9
3321	1	Parkinson's Disease	30	1	1	0.04	0.26	122	1.77	0.29	2.63842	4.67	257	3.9	100	5.6	3.3	143	303	73	7.02	70.8	0	162	73.6
3322	1	Parkinson's Disease	29	0	0	0.04	0.17	127	1.66	0.24	1.3494	2.24	271	4	102	5.9	4.5	139	280	65	4.35	60.4	0	170	73.4
3325	1	Parkinson's Disease	26	0	0	0.06	0.19	128	1.94	0.33	1.24742	2.42	284	4.5	105	5.1	4.2	140	184	70	4.94	66.6	0	165	60.3
3327	1	Parkinson's Disease	27	0	0	0.04	0.11	150	1.29	0.26	1.68992	2.18	215	5	106	4.9	4.1	142	274	70	3.89	54.4	0	165	63
3328	1	Parkinson's Disease	26	0	0	0.03	0.1	132	1.08	0.41	3.40741	3.68	276	4.6	102	6.7	3.9	140	422	70	5.31	63.1	1	165	73.8
3333	1	Parkinson's Disease	25	1	1	0.12	0.17	150	2.5	0.48	2.104	5.26	348	4.6	101	6	4.2	140	393	72	8.52	66.8	1	180	92.9
3350	2	Healthy Control	30	0	0	0.06	0.37	148	4.51	0.64	0.760532	3.43	308	4.6	100	5.1	4.5	137	416	70	9	78.8	1	171	70
3355	2	Healthy Control	27	0	0	0.04	0.07	137	2.61	0.25	0.547893	1.43	214	4.8	103	4.4	4.5	138	286	74	4.4	32.3	1	175	111.4
3359	1	Parkinson's Disease	27	0	0	0.05	0.14	159	2.32	0.47	1.97414	4.58	171	5.3	103	4.9	4.3	137	440	70	7.57	72.3	1	184	79.5
3360	1	Parkinson's Disease	30	0	0	0.07	0.13	149	2.13	0.36	1.37559	2.93	251	5	99	4.7	4.8	137	333	77	5.62	67	1	183	109.1
3361	2	Healthy Control	27	0	0	0.03	0.07	145	1.04	0.19	2.56731	2.67	323	4.5	99	5.9	4.7	139	214	75	4	56.3	0	152	54.5
3362	2	Healthy Control	30	1	1	0.06	0.17	138	3.23	0.98	1.41486	4.57	337	4.7	104	6.1	3.9	137	274	68	9.01	41.6	0	152	85.9
3365	1	Parkinson's Disease	28	2	1	0.04	0.05	159	1.57	0.47	2.07643	3.26	116	5.2	103	5.1	4.2	140	410	77	5.39	48.9	1	183	97.3
3366	1	Parkinson's Disease	29	0	0	0.07	0.15	149	1.24	0.47	4.47581	5.55	226	4.6	101	6.1	3.7	139	345	68	7.48	61.3	1	183	122.7
3367	1	Parkinson's Disease	30	1	1	0.03	0.07	141	1.75	0.46	2.23429	3.91	260	4.7	100	5.1	4.4	137	315	74	6.21	45.2	1	183	77.3
3371	1	Parkinson's Disease	23	1	1	0.03	0.14	153	1.15	0.51	3.69565	4.25	199	5.1	103	5.8	3.9	140	351	68	6.07	68.6	1	180	95.5
3372	1	Parkinson's Disease	27	0	0	0.02	0.12	147	1.12	0.27	3.33036	3.73	220	4.6	105	5.3	4.1	143	280	68	5.27	71.4	1	169	64.5
3373	1	Parkinson's Disease	30	0	0	0.05	0.09	154	1.79	0.6	3.3352	5.97	322	4.7	101	6.4	3.8	141	172	72	8.52	60.8	1	187	84
3374	1	Parkinson's Disease	28	0	0	0.06	0.09	134	0.9	0.31	2.77778	2.5	243	4.5	102	12.8	4.1	141	309	70	3.86	70.6	1	179	103.2
3377	1	Parkinson's Disease	29	0	0	0.02	0.06	111	1.66	0.27	1.39157	2.31	215	4.1	105	4.9	4	142	339	75	4.33	53.7	0	163	77.3
3383	1	Parkinson's Disease	30	0	0	0.03	0.12	146	1.66	0.23	1.75301	2.91	229	4.7	104	4.9	4.2	143	375	74	4.95	48.4	1	183	86.4
3386	1	Parkinson's Disease	28	1	1	0.03	0.09	125	1.9	0.53	2.66316	5.06	237	4.6	102	5.2	4.2	140	321	74	7.61	71.6	0	160	104.5
3387	1	Parkinson's Disease	28	1	1	0.01	0.17	126	1	0.34	3.03	3.03	229	3.9	102	4.6	3.8	139	196	65	4.54	56.3	0	163	65.9
3392	1	Parkinson's Disease	30	1	1	0.02	0.1	120	2	0.35	2.065	4.13	359	4	103	7.5	4.2	138	220	68	6.61	50.5	0	163	76.4
3400	1	Parkinson's Disease	24	0	1	0.04	0.1	119	1.59	0.4	2.76101	4.39	224	4.3	105	4.7	4	142	202	71	6.53	39.2	0	173	92.1
3401	2	Healthy Control	28	0	0	0.03	0.09	136	1.69	0.45	2.71598	4.59	219	4.7	102	5	4.2	139	274	73	6.85	56.3	0	159	78.9
3404	2	Healthy Control	27	0	0	0.03	0.09	130	1.56	0.28	1.73077	2.7	237	4.3	102	5.3	4	139	137	68	4.65	55.9	0	158	66.2
3407	1	Parkinson's Disease	25	0	1	0.05	0.35	132	1.75	0.6	3.03429	5.31	270	4.5	101	7.5	3.8	140	345	75	8.07	65.2	1	177	100.2
3409	1	Parkinson's Disease	26	1	1	0.04	0.39	151	3.87	0.33	1.02842	3.98	294	4.9	102	5.4	4.7	144	262	69	8.62	63.5	1	170	65.3
3410	2	Healthy Control	29	1	1	0.04	0.08	154	1.45	0.49	2.91724	4.23	170	6	102	4.5	4.2	141	315	72	6.29	74.1	1	185	91.2
3411	2	Healthy Control	29	0	0	0.04	0.07	154	1.59	0.38	1.52201	2.42	244	5.5	103	4.7	4.5	140	327	72	4.5	40.6	1	183	81.7
3414	2	Healthy Control	29	0	0	0	0	137	1.23	0.37	3.04878	3.75	241	4.6	101	5.3	4	140	291	74	5.35	37.2	0	173	71.7
3415	1	Parkinson's Disease	26	0	0	0.05	0.14	140	1.65	0.46	2.60606	4.3	185	4.2	103	5.8	3.8	142	500	76	6.61	61.4	1	177	81.2
3417	1	Parkinson's Disease	23	0	1	0.05	0.06	156	1.4	0.25	2.34286	3.28	202	5	105	4	4.3	145	297	75	5.03	56.7	1	170	76.2
3418	1	Parkinson's Disease	28	0	0	0.04	0.18	144	1.3	0.22	2.15385	2.8	275	4.9	101	5.4	4	138	446	70	4.54	54.8	1	180	82.6
3419	1	Parkinson's Disease	27	0	0	0.02	0.1	143	1.48	0.25	2.64865	3.92	276	4.7	104	5.6	4.3	144	345	73	5.76	67.4	0	158	53.5
3422	1	Parkinson's Disease	25	0	1	0.11	0.31	148	1.39	0.4	3.80576	5.29	251	5.3	103	5.8	4	141	404	73	7.51	57.5	1	188	116.1
3423	1	Parkinson's Disease	26	0	0	0.06	0.09	141	1.27	0.35	2.53543	3.22	209	5	101	5.3	4.2	141	256	75	4.97	69.4	1	173	59.4
3424	2	Healthy Control	29	0	0	0.03	0.14	115	1.73	0.27	1.23699	2.14	208	4.1	103	5.4	4.3	140	190	64	4.31	64.2	0	165	60.8
3428	2	Healthy Control	27	0	0	0.04	0.11	126	1.43	0.31	2.13287	3.05	207	4.7	104	5.1	3.9	139	321	70	4.93	58.4	0	163	79.8
3429	1	Parkinson's Disease	21	0	1	0.03	0.04	146	1.25	0.31	2.92	3.65	169	5	105	6.6	4.7	142	387	71	5.28	65.4	1	168	80.7
3431	1	Parkinson's Disease	29	0	0	0.02	0.03	127	0.62	0.18	2.91935	1.81	266	4.1	103	6.1	4.2	139	167	71	2.66	61.6	0	164	51.7
3432	1	Parkinson's Disease	27	0	0	0.05	0.15	150	1.08	0.38	3.11111	3.36	225	4.9	103	6.8	3.9	137	541	71	5.02	63.3	1	168	104.8
3433	1	Parkinson's Disease	28	0	0	0.03	0.08	136	1.62	0.31	1.8642	3.02	242	4.7	102	7.3	4	140	262	68	5.06	81.8	0	165	62.6
3434	1	Parkinson's Disease	27	1	1	0.04	0.04	138	1.51	0.64	3.31126	5	208	4.7	102	4.4	4.4	140	333	66	7.23	53.8	1	178	76.2
3435	1	Parkinson's Disease	28	0	0	0.03	0.1	136	1.71	0.39	1.76608	3.02	175	4.3	99	6.1	4.2	141	446	72	5.25	54.5	1	188	101.5
3436	1	Parkinson's Disease	26	1	1	0.02	0.06	139	1.45	0.29	2.1931	3.18	302	4.5	100	5.4	4.8	138	303	75	5	51	1	180	77.6
3439	1	Parkinson's Disease	27	0	0	0.04	0.08	146	2.13	0.43	1.52113	3.24	300	4.7	102	4.7	4.1	142	315	74	5.93	57.1	1	188	95.3
3443	1	Parkinson's Disease	25	0	1	0.05	0.11	148	0.94	0.35	3.46809	3.26	288	5.1	102	6.2	4.2	139	381	66	4.7	53.9	1	165	82.6
3444	1	Parkinson's Disease	24	0	1	0.04	0.21	152	1.28	0.42	3.51562	4.5	217	4.8	107	5.6	4.4	144	375	72	6.44	68.8	1	183	82.6
3445	1	Parkinson's Disease	30	0	0	0.15	0.09	145	1.18	0.5	3.14407	3.71	276	4.7	106	5.9	4.2	142	375	74	5.63	48.1	1	175	88.9
3448	1	Parkinson's Disease	26	0	0	0.03	0.26	145	1.64	0.44	2.08537	3.42	294	4.7	104	6.3	4.1	144	268	70	5.79	56.7	1	188	99.8
3451	1	Parkinson's Disease	27	0	0	0.08	0.3	162	1.7	0.52	3.13529	5.33	251	5.2	101	5.6	3.5	138	428	75	7.95	54.8	1	173	92.9
3453	2	Healthy Control	29	0	0	0.03	0.08	148	1.98	0.28	1.90909	3.78	238	4.7	100	7	3.8	139	274	76	6.15	59.6	0	165	58.9
3454	1	Parkinson's Disease	29	0	0	0	0	128	0.99	0.5	4.75758	4.71	329	4	103	5.4	4.3	139	286	66	6.2	57.2	0	154	57.8
3458	2	Healthy Control	27	0	0	0.03	0.09	147	1.95	0.28	2.01538	3.93	247	4.9	103	5.1	4	141	280	69	6.28	60.5	0	160	64.9
3459	1	Parkinson's Disease	30	0	0	0.11	0.16	140	1.76	0.59	3.33523	5.87	247	4.7	99	6.8	4	137	262	73	8.48	51.7	1	180	134.7
3460	2	Healthy Control	29	0	0	0.04	0.2	144	3.01	0.62	1.71096	5.15	264	4.6	103	5.6	4	138	440	68	9.03	70.5	1	173	76.2
3461	1	Parkinson's Disease	29	0	0	0.02	0.19	128	1.62	0.16	1.35802	2.2	198	3.8	105	6.8	4.2	138	357	68	4.2	62.9	1	180	90.3
3464	2	Healthy Control	28	0	0	0.03	0.14	146	1.33	0.24	1.72932	2.3	188	4.5	103	5.2	4	138	363	69	4.04	51.2	1	179	80.7
3465	3	SWEDD	27	1	1	0.03	0.1	157	1.38	0.3	2.97826	4.11	302	5.2	104	5.6	3.9	142	375	75	5.92	63.8	1	171	94.8
3466	2	Healthy Control	28	1	1	0.02	0.16	147	1.8	0.3	1.69444	3.05	285	5.1	103	5.3	4.3	141	291	68	5.32	48.3	1	180	86.6
3467	1	Parkinson's Disease	26	1	1	0.06	0.1	173	1.62	0.49	3.66667	5.94	303	5.6	103	5.1	3.7	141	393	70	8.21	66.9	1	174	93.4
3468	2	Healthy Control	27	0	0	0.02	0.18	155	1.54	0.36	2.96104	4.56	269	4.8	103	4.8	4.3	139	393	70	6.66	57.4	1	171	84.7
3469	1	Parkinson's Disease	28	0	0	0.14	0.22	136	1.36	0.35	3.91912	5.33	242	4.4	103	6.7	4	142	381	69	7.42	57	1	175	103.4
3470	1	Parkinson's Disease	25	0	1	0.02	0.06	144	1.57	0.38	2.07643	3.26	262	4.5	102	5.4	3.9	142	333	66	5.3	57.4	1	182	68.9
3472	1	Parkinson's Disease	27	0	0	0.03	0.24	142	1.71	0.42	2.55556	4.37	399	4.5	102	5.1	4.4	140	476	70	6.77	61.3	1	174	85.7
3475	1	Parkinson's Disease	29	0	0	0.04	0.06	161	1.13	0.48	4.9292	5.57	201	4.9	102	5	3.9	140	434	70	7.28	48.3	1	162	66.2
3479	2	Healthy Control	27	0	0	0.03	0.14	154	1.12	0.31	2.53571	2.84	365	5.2	100	5.6	4.4	140	428	71	4.44	57.8	1	169	74.8
3481	2	Healthy Control	27	0	0	0.1	0.18	144	1.4	0.55	2.88571	4.04	282	5	102	4.4	4	141	601	75	6.27	62.6	1	185	108.8
3482	1	Parkinson's Disease	28	0	0	0.06	0.06	148	1.62	0.39	2.12963	3.45	0	5.2	103	5.8	3.9	141	250	67	5.57	53.8	1	183	78
3503	2	Healthy Control	27	0	0	0.04	0.07	133	2.58	0.34	1.40698	3.63	199	4.4	101	5.2	4.4	139	315	70	6.66	31.9	0	157	43.2
3516	1	Parkinson's Disease	30	0	0	0.05	0.3	157	2	0.47	2.26	4.52	153	4.9	102	6.3	4.1	140	339	73	7.34	78.3	1	183	74
3517	2	Healthy Control	27	0	0	0.04	0.08	161	1.78	0.79	2.2191	3.95	158	5.2	103	5.6	4.2	140	369	71	6.64	45.5	1	191	86
3519	2	Healthy Control	28	0	0	0.15	0.56	149	3.22	0.88	1.66149	5.35	266	4.9	105	5.1	4.5	140	393	69	10.15	73.5	1	180	101.6
3521	2	Healthy Control	28	0	0	0.03	0.18	163	2.24	0.31	2.16518	4.85	209	5	100	5.9	4.3	140	315	74	7.6	64.6	1	163	88
3522	1	Parkinson's Disease	27	0	0	0	0	147	2.11	0.74	3.65403	7.71	208	5.1	101	5.1	3.7	141	399	70	10.56	54.2	1	178	98
3525	2	Healthy Control	30	0	0	0.04	0.13	147	1.82	0.46	2.23626	4.07	255	5.4	102	4.6	4.3	139	375	70	6.53	55.6	1	171	86
3528	1	Parkinson's Disease	28	0	0	0.02	0.04	130	1.07	0.37	3.47664	3.72	216	4.1	102	5.2	4	140	268	75	5.21	59.1	0	163	52
3530	1	Parkinson's Disease	26	1	1	0.05	0.23	148	1.42	0.42	3.15493	4.48	211	5	105	8.7	4.3	141	345	66	6.6	64.6	1	183	116
3532	1	Parkinson's Disease	29	1	1	0.02	0.1	145	1.43	0.27	1.90909	2.73	170	4.7	103	4.5	4.1	141	339	64	4.55	61.8	1	180	75
3542	1	Parkinson's Disease	25	0	1	0.04	0.16	138	1.87	0.3	1.81283	3.39	275	4.5	103	5.9	4	143	256	67	5.76	67.4	0	163	64.6
3554	2	Healthy Control	28	0	0	0.03	0.24	151	1.62	0.36	2.3642	3.83	237	5	0	0	0	0	0	0	6.09	75.4	1	188	86
3556	1	Parkinson's Disease	26	0	0	0.07	0.73	155	1.48	0.41	2.56081	3.79	269	5	103	5.6	4.5	137	297	65	6.49	65.5	1	170	85.5
3563	2	Healthy Control	27	0	0	0.04	0.08	148	1.08	0.31	2.39815	2.59	237	4.9	103	4.6	4.4	140	297	72	4.11	60.3	1	168	86.4
3564	1	Parkinson's Disease	27	0	0	0.06	0.31	151	2.01	0.39	2	4.02	308	5.1	104	5.1	4.6	138	250	69	6.78	69	1	180	84.1
3565	2	Healthy Control	27	0	0	0.03	0.1	153	1.69	0.42	2.28402	3.86	303	5	100	5.3	4.1	141	476	72	6.1	54	1	175	97.9
3567	1	Parkinson's Disease	28	0	0	0.03	0.14	146	1.76	0.44	2.78977	4.91	326	5	103	5.6	4.2	142	321	73	7.28	65.7	0	160	71
3570	2	Healthy Control	29	0	0	0.07	0.19	159	1.99	0.53	2.21106	4.4	189	5.3	105	4.6	4.7	142	357	65	7.17	72.3	1	175	78
3571	2	Healthy Control	29	0	0	0.06	0.19	148	1.35	0.34	2.19259	2.96	202	4.9	106	4.7	4.8	142	339	72	4.91	45.8	1	185	86.8
3572	2	Healthy Control	29	0	0	0.02	0.18	140	2.6	0.54	1.06154	2.76	228	4.8	102	5.7	4.1	140	303	69	6.1	57.7	0	168	105
3575	1	Parkinson's Disease	27	0	0	0.04	0.31	134	1.77	0.38	2.25989	4	214	3.9	101	5.2	4.3	142	315	74	6.49	61	1	188	94.3
3577	1	Parkinson's Disease	29	0	0	0.05	0.25	150	0.88	0.42	5.88636	5.18	252	4.7	106	5.6	4.2	142	369	68	6.77	67.7	1	178	99.7
3584	1	Parkinson's Disease	27	1	1	0.04	0.16	138	1.66	0.39	1.8253	3.03	276	4.5	104	4.9	4.5	141	422	73	5.27	43.1	1	193	88.9
3585	1	Parkinson's Disease	26	0	0	0.07	0.15	153	1.44	0.35	1.83333	2.64	190	4.8	103	4.1	4.5	141	327	65	4.65	49.2	1	178	77.3
3587	1	Parkinson's Disease	29	0	0	0.06	0.14	147	1.42	0.34	3.53521	5.02	251	4.6	104	5.2	3.9	141	232	70	6.97	52.5	1	182	81.6
3591	1	Parkinson's Disease	27	0	0	0.04	0.23	154	3.22	0.45	1.37267	4.42	271	5	99	5.4	4.3	138	512	71	8.36	62.7	1	173	111.1
3592	1	Parkinson's Disease	25	0	1	0.04	0.07	146	1.79	0.34	2.12849	3.81	317	4.8	103	5.3	4.1	139	458	71	6.05	62.3	1	175	81.6
3593	1	Parkinson's Disease	25	0	1	0.02	0.15	134	1.76	0.36	2.60227	4.58	198	4.7	103	5.4	4.1	142	345	68	6.87	55.4	0	170	106.5
3601	1	Parkinson's Disease	26	1	1	0.03	0.09	143	1.52	0.49	3.25658	4.95	207	4.7	103	5.4	4.7	144	196	67	7.09	63.2	0	157	46.2
3603	1	Parkinson's Disease	27	0	0	0.06	0.15	144	1.74	0.33	1.31034	2.28	169	4.8	108	5.9	4	142	339	65	4.56	58.1	1	187	113.3
3606	1	Parkinson's Disease	29	0	0	0.06	0.13	143	2.48	0.23	1.43145	3.55	298	4.6	102	5.2	4.4	142	190	80	6.45	50.3	0	157	68.9
3607	1	Parkinson's Disease	25	1	1	0.06	0.14	120	2.36	0.31	1.50424	3.55	301	4.5	105	5.3	4.3	141	297	75	6.42	55.3	0	162	82.5
3611	2	Healthy Control	27	0	0	0.07	0.1	135	2.4	0.35	1.725	4.14	389	4.3	103	5.3	4.5	137	196	72	7.05	41.8	0	170	97.5
3612	1	Parkinson's Disease	27	0	0	0.04	0.07	163	1.45	0.29	1.33103	1.93	173	5.8	103	5.1	4.6	140	262	67	3.77	67.7	1	173	77
3613	2	Healthy Control	28	0	0	0.05	0.12	126	1.68	0.3	1.57738	2.65	231	4	100	4.5	4.3	139	286	71	4.81	55.7	0	177	73.9
3614	2	Healthy Control	28	0	0	0.07	0.27	150	2.22	0.51	1.7027	3.78	189	5	102	4.8	4.8	139	410	68	6.84	62.3	1	175	73.9
3615	2	Healthy Control	29	0	0	0.04	0.35	133	1.64	0.52	2.31098	3.79	297	4.3	101	5.9	4.7	139	256	66	6.34	66.2	1	180	81.6
3616	1	Parkinson's Disease	28	1	1	0.05	0.28	131	1.99	0.31	1.22111	2.43	253	4.3	107	6.4	4.2	142	387	64	5.06	77.5	1	157	58.9
3619	2	Healthy Control	28	0	0	0.02	0.09	128	1.6	0.19	2.10625	3.37	298	4.4	102	5.8	3.8	141	214	74	5.28	32.2	0	165	77.1
3620	2	Healthy Control	28	0	0	0.02	0.04	150	1.41	0.25	1.4539	2.05	183	4.8	102	5.3	4.2	139	399	70	3.77	69.2	1	178	73
3622	1	Parkinson's Disease	26	0	0	0.22	0.15	162	1.64	0.56	3.2561	5.34	351	5.2	103	5.7	3.6	144	274	73	7.91	62.3	1	172	66.6
3624	2	Healthy Control	27	0	0	0.08	0.24	141	1.31	0.36	1.66412	2.18	178	4.6	102	5.6	4.1	141	345	66	4.18	61	1	175	91
3625	1	Parkinson's Disease	25	1	1	0.02	0.13	138	1.02	0.23	2.15686	2.2	263	4.8	101	6.4	4.1	141	303	72	3.61	67	0	163	67.1
3629	1	Parkinson's Disease	26	0	0	0.05	0.09	151	1.36	0.36	2.08824	2.84	211	5.1	105	5.1	4.2	139	339	73	4.7	53.3	1	179	77
3634	1	Parkinson's Disease	30	0	0	0.03	0.08	141	1.36	0.25	2.08088	2.83	247	4.6	102	5.2	4.2	142	333	74	4.55	43.1	1	180	67.1
3635	2	Healthy Control	30	0	0	0.04	0.07	156	0.93	0.27	2.97849	2.77	221	5.4	105	5.4	4.2	141	357	68	4.07	56.7	1	173	88.9
3636	2	Healthy Control	30	0	0	0.04	0.21	159	1.75	0.51	2.68	4.69	197	5.1	107	4.8	4.4	140	393	70	7.2	64.2	1	174	96
3637	2	Healthy Control	30	0	0	0.17	0.39	158	1.77	0.46	2.47458	4.38	288	5.9	99	7.3	3.3	140	428	80	7.17	57.2	1	170	114.3
3638	1	Parkinson's Disease	26	0	0	0.02	0.07	134	1.32	0.28	1.9697	2.6	177	4.3	102	6.4	4.4	140	315	67	4.27	66	1	192	90
3654	1	Parkinson's Disease	30	0	0	0.03	0.09	129	2.3	0.2	1.03043	2.37	253	4.5	103	3.8	4.4	140	184	70	4.99	47.5	0	170	61.7
3656	2	Healthy Control	27	0	0	0.07	0.07	139	2.42	0.6	1.47521	3.57	251	4.4	102	4.8	3.8	140	416	69	6.72	79.2	1	196	101.2
3664	1	Parkinson's Disease	30	0	0	0.05	0.08	135	1.71	0.25	1.52047	2.6	240	4.1	104	4.2	4.4	141	232	65	4.69	61.8	0	160	61.6
3666	1	Parkinson's Disease	29	0	0	0.06	0.31	160	1.75	0.51	2.79429	4.89	391	5.4	103	4.4	4.4	139	357	71	7.53	52.4	1	177	101.8
3701	1	Parkinson's Disease	28	0	0	0.04	0.07	161	1.55	0.37	2.61935	4.06	279	5.1	106	7	4.4	146	308	77	6.1	47	1	176	75
3702	1	Parkinson's Disease	23	1	1	0.04	0.21	152	1.91	0.37	2.16754	4.14	210	5	103	6	4.7	145	191	68	6.68	71.7	1	166	70
3704	1	Parkinson's Disease	26	0	0	0.04	0.04	143	1.86	0.4	1.17204	2.18	193	4.8	104	5.2	4.5	142	301	73	4.53	62.7	1	168	82
3705	1	Parkinson's Disease	28	1	1	0.04	0.22	144	1.84	0.3	1.47283	2.71	233	4.7	101	5	4.3	138	321	81	5.11	65.8	1	180	105
3709	1	Parkinson's Disease	27	2	1	0.05	0.19	142	1.75	0.57	2.44571	4.28	260	5	103	5.9	3.9	141	257	70	6.83	68.7	1	165	80
3711	1	Parkinson's Disease	28	0	0	0.16	0.11	167	2.45	0.44	1.34286	3.29	219	5.5	101	5.8	4.4	143	347	74	6.45	37	1	184	92
3752	1	Parkinson's Disease	27	0	0	0.08	0.04	141	2.8	0.85	1.68929	4.73	345	4.7	102	5.2	4.4	139	340	77	8.5	52.6	1	181	97.5
3758	1	Parkinson's Disease	25	1	1	0.04	0.17	151	1.3	0.35	2.98462	3.88	185	4.9	101	6.6	4.3	140	382	67	5.74	69.8	1	165	75
3759	2	Healthy Control	30	0	0	0.07	0.05	145	1.12	0.27	1.63393	1.83	271	4.9	105	5.3	4.8	141	199	74	3.34	54.8	0	164	57
3760	1	Parkinson's Disease	29	0	0	0	0.04	139	0.94	0.33	2.94681	2.77	313	4.5	104	5.4	4.8	140	343	70	4.08	68.5	1	165	65
3762	1	Parkinson's Disease	30	0	0	0.03	0.11	147	2.38	0.35	1.5042	3.58	239	5.1	106	6.1	5.2	141	327	74	6.47	70.9	0	170	77
3765	2	Healthy Control	27	0	0	0	0.04	123	0.53	0.33	6.0566	3.21	314	4.1	104	5.4	4.3	141	254	69	4.11	68.9	0	163	56
3767	2	Healthy Control	28	0	0	0.01	0.13	133	1.08	0.2	2.91667	3.15	306	4.3	101	6.3	4	139	274	73	4.57	52.5	0	158	50
3768	2	Healthy Control	28	0	0	0	0.22	148	1.2	0.29	1.6	1.92	210	4.7	107	5.4	4.6	143	410	65	3.63	60	1	170	72
3769	2	Healthy Control	29	0	0	0	0.11	164	1.46	0.51	2.42466	3.54	295	5.1	103	5.8	4.6	143	326	73	5.62	71	1	170	66
3770	1	Parkinson's Disease	29	0	0	0.04	0.05	137	1.64	0.21	1.46341	2.4	328	4.3	103	4.3	4.5	142	242	71	4.34	55.1	0	167	70
3773	1	Parkinson's Disease	30	0	0	0.07	0.16	157	1.9	0.4	2.64211	5.02	270	5.2	103	5.2	4.2	141	432	75	7.57	51.2	1	186	101
3775	1	Parkinson's Disease	28	0	0	0.04	0.15	152	1.23	0.28	2.08943	2.57	174	4.7	107	5.8	4	145	457	68	4.26	63.4	1	180	90
3776	1	Parkinson's Disease	28	0	0	0.04	0.29	158	1.79	0.31	2.21229	3.96	162	5.3	108	5.7	4.3	143	360	69	6.38	62.9	1	176	69
3778	1	Parkinson's Disease	29	0	0	0.03	0.18	137	1.94	0.35	1.85567	3.6	175	4.4	106	8.4	4.4	146	269	70	6.09	52.4	0	175	78
3779	2	Healthy Control	30	0	0	0.04	0.26	142	1.88	0.44	2.06383	3.88	283	4.7	106	5.6	5.4	143	344	66	6.5	56.4	1	175	86
3780	1	Parkinson's Disease	26	0	0	0.04	0.25	142	2.02	0.28	2.07426	4.19	227	4.2	102	6.1	4.6	140	255	69	6.77	70.5	0	174	85
3781	1	Parkinson's Disease	25	0	1	0.07	0.25	138	2.57	0.56	1.19455	3.07	192	4.3	109	5.3	4.2	144	294	67	6.53	72.5	1	184	100
3785	1	Parkinson's Disease	30	0	0	0.02	0.03	143	1.03	0.38	4.16505	4.29	382	4.4	104	5.2	5.1	140	254	72	5.75	56.8	0	168	73
3787	1	Parkinson's Disease	29	0	0	0.03	0.12	150	1.91	0.24	1.53403	2.93	223	5.1	103	5.3	4.2	142	347	84	5.23	48.9	1	175	84
3789	1	Parkinson's Disease	30	0	0	0.04	0.24	138	1.49	0.36	1.91946	2.86	265	4.9	106	5.7	3.8	141	204	69	4.99	57.9	0	164	52
3791	1	Parkinson's Disease	30	0	0	0.1	0.22	131	1.69	0.58	2.63905	4.46	228	5.5	104	5.5	4.2	141	242	69	7.05	75.7	0	168	51.5
3792	1	Parkinson's Disease	29	0	0	0.11	0.35	141	1.18	0.24	2.15254	2.54	211	4.6	101	5.7	3.5	143	275	77	4.41	57.7	0	165	61
3793	1	Parkinson's Disease	29	0	0	0.02	0.09	150	1.44	0.37	1.52778	2.2	174	4.4	105	4.8	4	139	420	71	4.12	68.2	1	165	82
3794	2	Healthy Control	30	0	0	0.02	0.13	128	0.92	0.33	3.59783	3.31	271	4.4	104	5.2	4.1	141	204	73	4.71	71.3	0	172	64
3795	1	Parkinson's Disease	30	0	0	0	0.04	125	1	0.39	2.9	2.9	222	4.4	99	5.4	5	137	251	67	4.33	74.3	0	168	61
3800	1	Parkinson's Disease	28	0	0	0.05	0.02	155	1.37	0.31	2.9927	4.1	355	5.2	104	5.4	4.2	142	344	78	5.85	40.8	1	186	84.6
3804	2	Healthy Control	28	0	0	0.06	0.6	137	2.6	0.55	1.40769	3.66	288	4.5	100	5.3	4.4	139	243	68	7.46	60.1	0	165	54.2
3806	2	Healthy Control	27	1	1	0.05	0.31	135	1.17	0.34	2.7094	3.17	279	4.3	98	4.7	4.3	135	254	69	5.05	59.2	0	165	70
3808	1	Parkinson's Disease	24	1	1	0.04	0.09	148	1.25	0.39	3.096	3.87	257	4.8	102	5.8	3.9	139	358	72	5.64	57.2	1	176	79
3811	2	Healthy Control	30	0	0	0.03	0.17	149	1.69	0.36	1.71006	2.89	224	4.9	105	5.7	4.3	144	461	72	5.14	67.3	1	170	78
3813	2	Healthy Control	29	0	0	0.05	0.17	146	1.82	0.5	2.07143	3.77	306	4.9	105	6.5	5	141	351	71	6.3	65.4	1	175	78
3814	1	Parkinson's Disease	24	0	1	0.04	0.26	160	2.22	0.57	1.02703	2.28	391	5.1	100	5.4	4.2	140	380	75	5.38	67.6	1	176	86.5
3815	1	Parkinson's Disease	20	0	1	0.1	0.29	150	1.91	0.29	1.57592	3.01	228	4.8	103	5.2	4.3	143	264	72	5.6	62.5	1	178	75
3816	2	Healthy Control	28	0	0	0.06	0.11	153	2.2	0.34	1.21364	2.67	426	4.9	104	5.7	5	142	309	70	5.38	64.5	1	176	75.9
3819	1	Parkinson's Disease	29	0	0	0.03	0.04	132	1.08	0.28	3.26852	3.53	192	4.3	107	4.9	4.4	146	240	71	4.96	52.9	0	172	67
3822	1	Parkinson's Disease	21	1	1	0.07	0.22	173	1.91	0.31	1.4712	2.81	225	5.6	102	6.3	4.4	142	335	75	5.32	56	1	174	88
3823	1	Parkinson's Disease	27	0	0	0.04	0.09	147	2.07	0.31	2.38647	4.94	222	4.5	106	5.7	4.3	145	314	74	7.44	57.1	1	174	85
3825	1	Parkinson's Disease	28	1	1	0.02	0.14	158	1.94	0.49	1.97423	3.83	204	5.3	105	5	4.3	144	375	70	6.42	58.2	1	180	82
3826	1	Parkinson's Disease	27	1	1	0.01	0.07	150	1.67	0.23	1.20359	2.01	211	4.6	105	6	4.4	144	389	73	3.99	77.3	1	170	73
3828	1	Parkinson's Disease	26	1	1	0.06	0.11	154	0.82	0.31	6.08537	4.99	248	5.1	105	5.4	4.8	144	249	66	6.29	77.3	1	186	83.4
3829	1	Parkinson's Disease	25	1	1	0.03	0.13	128	1.66	0.36	2.78916	4.63	319	4.4	103	6.2	4.7	142	283	69	6.81	67.4	0	166	78
3830	1	Parkinson's Disease	27	0	0	0	0.15	148	2.09	0.31	1.19617	2.5	332	4.5	104	4.6	4.3	143	200	73	5.1	51.5	0	168	50
3832	1	Parkinson's Disease	25	0	1	0.05	0.32	165	1.99	0.4	2.57789	5.13	161	5.2	102	6.2	3.8	141	344	73	7.9	64.5	1	185	95
3838	1	Parkinson's Disease	29	0	0	0	0.05	140	1.57	0.23	1.76433	2.77	292	4.9	101	5.1	4	139	224	72	4.61	60.9	0	165	69
3851	2	Healthy Control	29	0	0	0.04	0.15	150	2.02	0.37	1.41089	2.85	221	4.9	104	5.4	4.6	139	256	74	5.43	54.1	0	160	58
3852	2	Healthy Control	29	0	0	0.05	0.06	157	2.55	0.37	1.27843	3.26	184	4.9	107	7.3	3.9	143	383	69	6.29	76.8	1	180	98
3853	2	Healthy Control	30	0	0	0.03	0.2	155	1.27	0.33	3.20472	4.07	143	4.7	105	4.3	4	140	282	65	5.91	46.7	1	187	72.5
3854	2	Healthy Control	30	0	0	0.05	0.1	158	1.61	0.36	3	4.83	278	5.4	103	5.2	4.2	141	581	76	6.95	30.6	1	180	95
3855	2	Healthy Control	30	0	0	0.06	0.16	110	1.44	0.25	1.58333	2.28	180	4.1	104	5.2	4.1	141	235	65	4.19	48.8	0	170	54
3856	1	Parkinson's Disease	28	0	0	0.09	0.18	153	1.53	0.37	1.75163	2.68	164	4.8	106	6.8	4	141	333	73	4.84	67.9	1	173	80
3857	2	Healthy Control	30	0	0	0.08	0.16	148	1.34	0.31	2.90299	3.89	374	5.1	104	3.2	3.6	141	261	75	5.77	40.6	0	156	50.5
3859	2	Healthy Control	29	0	0	0.05	0.21	151	2.03	0.79	2.63547	5.35	258	4.8	104	5.2	4.9	141	346	71	8.44	59.8	1	175	66.5
3869	1	Parkinson's Disease	30	0	0	0.04	0.04	147	1.26	0.29	2.53175	3.19	187	5.1	104	5.8	3.9	140	250	72	4.83	38.3	1	182	94
3870	1	Parkinson's Disease	30	0	0	0.05	0.11	146	2	0.39	2.445	4.89	221	4.8	104	6.7	3.8	136	252	68	7.45	41.5	0	170	95
3900	1	Parkinson's Disease	26	0	0	0.04	0.21	150	3.4	0.42	0.829412	2.82	270	4.6	106	6.1	5.1	145	460	72	6.89	71.7	1	171	72.6
3901	2	Healthy Control	28	0	0	0.01	0.11	144	2.37	0.22	1.5654	3.71	193	4.2	105	4.9	4.8	143	293	74	6.42	68.7	0	161	67.1
3905	1	Parkinson's Disease	27	0	0	0.02	0.08	131	1.38	0.38	2.84058	3.92	253	4.1	100	4.9	3.6	137	212	72	5.78	71.7	0	157	51.5
3908	2	Healthy Control	27	0	0	0.04	0.11	148	2.25	0.38	2.28444	5.14	329	4.6	104	5.5	4.8	141	135	72	7.94	64.8	1	176	74.2
3910	1	Parkinson's Disease	29	0	0	0.03	0.23	137	1.54	0.42	3.87662	5.97	235	4.1	103	5.5	4.1	142	246	71	8.2	58.7	1	181	80.4
3911	1	Parkinson's Disease	30	0	0	0.06	0.86	139	1.02	0.2	2.7451	2.8	288	4.1	102	5.2	4.2	141	392	75	4.95	52.1	1	174	63.8
3914	1	Parkinson's Disease	27	0	0	0.04	0.03	153	1.44	0.25	1.68056	2.42	277	5.3	102	6.3	4.4	142	332	72	4.18	57.9	1	170	73.8
3916	1	Parkinson's Disease	29	1	1	0.03	0.11	122	1.62	0.33	3.64198	5.9	292	4.1	100	4.8	4.5	139	326	71	7.99	69.7	0	167	47
3950	2	Healthy Control	29	0	0	0.03	0.09	120	1.87	0.34	1.63102	3.05	299	4.5	101	4.8	5.1	140	297	62	5.38	43.2	0	163	55.9
3951	1	Parkinson's Disease	30	0	0	0.12	0.19	154	2.21	0.57	3.23529	7.15	382	4.8	95	6.5	4.3	137	381	74	10.23	57.9	1	166	75.5
3953	1	Parkinson's Disease	30	0	0	0.03	0.12	157	1.42	0.59	2.56338	3.64	285	5.2	101	6.5	4.9	139	339	73	5.81	53.6	1	177	96.8
3954	1	Parkinson's Disease	30	0	0	0.03	0.11	131	2.24	0.33	1.625	3.64	353	4.3	99	5.1	3.9	141	333	74	6.35	64.4	0	165	67.3
3955	2	Healthy Control	29	0	0	0.03	0.21	141	1.37	0.41	2.74453	3.76	221	4.6	100	5.5	4.3	139	339	71	5.79	53.9	1	187	91.8
3957	1	Parkinson's Disease	27	0	0	0.04	0.07	128	2.11	0.51	2.38863	5.04	333	4.5	97	5.9	4.6	139	327	70	7.77	68.9	1	178	83.6
3959	2	Healthy Control	27	0	0	0.04	0.15	140	1.59	0.47	1.91195	3.04	227	4.3	104	5.2	5	142	357	70	5.3	73.3	1	175	71.8
3960	1	Parkinson's Disease	28	0	0	0.02	0.11	152	1.44	0.32	2.76389	3.98	198	4.7	105	5.7	4.5	142	286	70	5.86	52.7	1	180	82.7
3961	1	Parkinson's Disease	28	0	0	0.06	0.45	151	2.23	0.49	2.69058	6	213	5	104	5.1	4.5	142	345	68	9.22	36.6	1	184	135
3964	1	Parkinson's Disease	29	0	0	0.05	0.15	145	3.21	0.37	1.30218	4.18	328	4.8	103	4.8	4.2	141	393	78	7.98	39.2	1	174	72.7
3966	2	Healthy Control	30	0	0	0.03	0.35	138	2.52	0.36	1.8373	4.63	234	4.5	104	7.2	4.1	139	375	71	7.89	59.4	1	192	95
4001	1	Parkinson's Disease	28	0	0	0.04	0.37	159	2.18	0.76	2.18807	4.77	298	5.3	104	4.6	4.5	142	476	67	8.12	49.9	1	182	112.7
4011	1	Parkinson's Disease	29	1	1	0.13	0.17	130	1.26	0.39	5.34127	6.73	265	4.7	104	5.9	4	142	244	63	8.69	51.6	0	162	88.7
4012	1	Parkinson's Disease	30	0	0	0.05	0.08	129	1.3	0.19	2.68462	3.49	252	4.1	104	5	4.1	141	226	69	5.12	50.5	0	168	59.4
4018	2	Healthy Control	27	0	0	0.2	0.43	137	2.76	0.51	1.80072	4.97	345	4.7	106	5.4	4	144	387	74	8.86	63.9	1	187	83.9
4019	1	Parkinson's Disease	29	0	0	0.04	0.31	138	1.82	0.4	2.42857	4.42	286	4.8	101	5.2	4.6	142	202	71	7	54.9	0	166	68.6
4020	1	Parkinson's Disease	25	0	1	0.05	0.13	155	1.33	0.44	6.06767	8.07	275	5	105	5.1	4.1	141	291	65	10.02	60.8	1	188	105
4021	1	Parkinson's Disease	27	0	0	0.02	0.06	119	0.74	0.19	3.86486	2.86	154	3.9	105	5.8	4.1	141	369	66	3.87	72.8	0	169	81.5
4022	1	Parkinson's Disease	28	0	0	0.08	0.17	150	2.09	0.31	1.25837	2.63	227	5.1	103	5.5	4.9	142	404	73	5.27	47.5	1	187	89.2
4024	1	Parkinson's Disease	27	0	0	0.03	0.27	152	1.43	0.44	2.51049	3.59	200	4.9	103	4.8	4.2	139	482	68	5.77	72.3	1	170	74.8
4025	1	Parkinson's Disease	25	0	1	0.03	0.06	123	1.23	0.2	2.03252	2.5	202	4	102	5.3	4.4	139	250	71	4.02	49.2	0	170	63.1
4026	1	Parkinson's Disease	24	1	1	0.07	0.15	141	1.68	0.44	2.61905	4.4	226	4.5	106	6.9	4.4	140	327	69	6.73	75.1	1	180	84
4027	1	Parkinson's Disease	28	0	0	0.04	0.11	162	1.85	0.29	1.09189	2.02	210	5.4	105	5.2	3.9	139	315	71	4.31	66.4	1	170	88.1
4029	1	Parkinson's Disease	30	0	0	0.07	0.03	162	2.04	0.29	1.36275	2.78	197	4.6	103	5.1	4.2	141	303	70	5.2	48.8	1	188	84
4030	1	Parkinson's Disease	28	0	0	0.02	0.11	138	1.18	0.22	2.63559	3.11	190	4.3	109	5.6	4.3	142	291	63	4.64	74.7	1	180	92.9
4032	2	Healthy Control	27	1	1	0.1	0.2	165	2.12	0.49	1.79245	3.8	173	5.4	103	6.2	3.9	141	440	72	6.71	68	1	175	85
4033	1	Parkinson's Disease	29	0	0	0.02	0.08	136	1.57	0.26	1.73248	2.72	210	4.4	104	5.6	4.8	143	244	71	4.65	50	0	154	39.5
4034	1	Parkinson's Disease	30	0	0	0.02	0.24	141	1.33	0.24	2.2782	3.03	241	4.7	106	5.1	4.2	144	232	65	4.86	55	0	173	86.6
4035	1	Parkinson's Disease	25	0	1	0.05	0.19	151	1.88	0.9	2.57447	4.84	262	5	105	5.7	4.3	145	327	69	7.86	60.5	1	178	88.9
4037	1	Parkinson's Disease	28	0	0	0.08	0.23	160	3.25	0.54	1.57231	5.11	214	5.4	100	6.3	4.5	140	523	73	9.21	52.8	1	188	113
4038	1	Parkinson's Disease	24	0	1	0.1	0.07	130	1.77	0.35	1.42938	2.53	274	3.9	99	5.4	3.9	142	244	66	4.83	70.8	0	168	72.5
4051	1	Parkinson's Disease	26	0	0	0.07	0.13	145	1.57	0.38	3.03822	4.77	284	4.7	104	5.1	4.1	143	232	72	6.91	53.1	0	157	60.8
4052	1	Parkinson's Disease	25	0	1	0.07	0.18	131	1.42	0.23	2.27465	3.23	227	4	104	5.4	4.3	142	250	74	5.13	66.5	0	147	40.8
4054	1	Parkinson's Disease	25	0	1	0.08	0.18	123	1.74	0.24	2.68391	4.67	230	4	101	7.3	4.2	141	268	77	6.91	62.2	0	166	64.4
4055	1	Parkinson's Disease	28	0	0	0.05	0.06	149	0.89	0.34	3.53933	3.15	321	4.8	94	5.6	3.9	130	184	69	4.49	69.9	1	178	69
4056	1	Parkinson's Disease	25	0	1	0.04	0.11	153	1.7	0.26	1.39412	2.37	204	5	104	5.4	4.5	142	464	68	4.48	64.2	1	183	99
4057	1	Parkinson's Disease	29	0	0	0.12	0.2	142	1.82	0.49	2.28571	4.16	266	4.7	104	5	4.4	140	410	66	6.79	61.2	1	168	87
4058	1	Parkinson's Disease	22	0	1	0.06	0.36	130	1.11	0.28	1.96396	2.18	107	3.9	107	5.9	3.8	142	309	67	3.99	62.4	1	191	81
4059	1	Parkinson's Disease	30	0	0	0.02	0.04	132	0.97	0.24	3.2268	3.13	207	4.5	107	5.4	4.3	141	208	67	4.4	46.6	0	168	62
4072	1	Parkinson's Disease	30	1	1	0.06	0.14	129	1.49	0.58	4.0604	6.05	274	4.3	104	5.5	3.9	142	244	71	8.33	57.2	0	165	67
4073	1	Parkinson's Disease	28	0	0	0.11	0.29	138	1.61	0.31	2.14907	3.46	258	4.3	102	5.5	5	137	226	70	5.77	47.4	0	163	54.1
4074	1	Parkinson's Disease	26	0	0	0.04	0.14	134	1.63	0.38	2.21472	3.61	278	4.2	103	5.5	4.1	140	428	72	5.79	59.6	1	180	92.4
4076	1	Parkinson's Disease	25	2	1	0.06	0.19	149	0.88	0.31	4.42045	3.89	192	4.3	109	5.8	4.6	143	297	67	5.34	73.5	1	198	110
4077	1	Parkinson's Disease	24	0	1	0.05	0.22	155	1.42	0.34	2.07746	2.95	141	4.9	102	5.6	4.4	140	440	70	4.98	48.2	1	183	84.5
4090	2	Healthy Control	27	0	0	0.05	0.13	159	1.61	0.27	1.91304	3.08	182	5.1	104	5.6	4.1	139	297	69	5.14	57.4	1	178	76
4091	1	Parkinson's Disease	28	0	0	0.03	0.1	134	1.1	0.28	2.99091	3.29	258	4.4	103	6.2	4.3	142	244	70	4.79	68.4	0	165	64
4094	1	Parkinson's Disease	21	0	1	0.04	0.07	148	0.57	0.29	12.9123	7.36	229	4.8	96	5.5	4.7	133	321	70	8.32	77.2	0	155	63
4096	1	Parkinson's Disease	17	0	1	0.1	0.3	150	1.44	0.46	4.1875	6.03	265	4.7	112	4.4	4.2	142	274	64	8.33	49.6	0	169	89.8
4098	1	Parkinson's Disease	28	0	0	0.03	0.17	153	1.28	0.4	3.70312	4.74	196	4.9	102	7.2	4.1	139	333	75	6.62	58.9	1	173	89.4
4099	1	Parkinson's Disease	29	0	0	0.04	0.08	138	0.94	0.25	3.6383	3.42	255	4.5	106	6	4.2	143	291	69	4.73	59.6	0	175	68
4100	2	Healthy Control	29	0	0	0.09	0.16	144	1.48	0.33	1.80405	2.67	261	4.6	103	5.5	4.2	139	291	70	4.73	58.3	1	178	107.1
4101	1	Parkinson's Disease	23	0	1	0.04	0.05	119	1.52	0.49	2.67105	4.06	320	4	101	4.7	3.9	140	280	70	6.17	66.6	0	158	46.7
4102	1	Parkinson's Disease	29	0	0	0.02	0.11	131	1.51	0.39	1.58278	2.39	258	4.2	106	5	4.4	142	309	69	4.44	68.8	1	182	87.5
4103	1	Parkinson's Disease	27	0	0	0.02	0.16	152	1.32	0.4	3.81818	5.04	287	5.1	104	5.3	4.2	141	244	64	6.93	59	1	175	77
4104	2	Healthy Control	27	0	0	0.01	0.15	136	1.16	0.37	3.5	4.06	295	4.2	104	5.6	4.5	140	321	66	5.75	66.4	1	178	86
4105	2	Healthy Control	28	0	0	0.05	0.23	151	1.52	0.48	1.84868	2.81	187	4.8	96	4.8	3.3	138	535	71	5.08	66.8	1	180	102.3
4106	1	Parkinson's Disease	25	1	1	0.02	0.07	123	1.17	0.35	1.87179	2.19	210	3.8	106	4.8	5.1	143	351	62	3.8	72	1	168	68
4108	1	Parkinson's Disease	23	0	1	0.05	0.2	133	1.61	0.48	2.65217	4.27	384	4.4	101	5.1	4.1	141	303	70	6.61	65.1	1	173	95
4112	1	Parkinson's Disease	28	0	0	0.05	0.15	112	2.4	0.43	2.40833	5.78	206	5.6	105	6.5	4.2	142	351	72	8.81	53.5	1	180	90.3
4113	1	Parkinson's Disease	24	0	1	0.03	0.19	133	1.8	0.38	3.51667	6.33	256	4.2	104	4.9	3.7	140	190	69	8.72	33.7	0	155	55
4115	1	Parkinson's Disease	28	0	0	0.02	0.22	149	1.4	0.51	2.88571	4.04	113	5	105	5.1	3.9	143	410	67	6.19	66.6	1	170	78
4116	2	Healthy Control	29	0	0	0.03	0.08	127	0.91	0.33	3.75824	3.42	173	4.4	100	5.8	3.8	138	387	62	4.77	64.5	1	183	108
4117	1	Parkinson's Disease	25	0	1	0.02	0.11	134	1.52	0.28	2.52632	3.84	234	4.2	105	4.4	3.9	141	196	64	5.77	59.9	0	169	88.5
4118	2	Healthy Control	28	0	0	0.02	0.09	124	1.26	0.45	2.71429	3.42	269	3.9	95	4.8	4.3	134	286	66	5.24	68.1	0	157	45
4122	1	Parkinson's Disease	25	1	1	0.07	0.07	173	0.68	0.14	3.61765	2.46	0	5.5	104	5.7	4.1	141	363	69	3.42	64	1	175	88.4
4123	1	Parkinson's Disease	25	0	1	0	0.15	137	1.48	0.25	2.06757	3.06	0	4.7	102	5.9	4.2	139	286	71	4.94	60.3	0	168	88.8
4125	1	Parkinson's Disease	27	0	0	0	0.51	146	2.02	0.32	1.72277	3.48	256	4.8	101	5.2	4.4	138	464	70	6.32	64	1	185	107.9
4126	1	Parkinson's Disease	29	0	0	0.11	0.1	139	1.12	0.3	2.90179	3.25	304	5.1	104	6.5	4.1	138	327	69	4.88	55.7	1	182	135
5004	1	Parkinson's Disease	23	0	1	0.03	0.13	144	1.93	0.19	1.5285	2.95	306	5.1	103	5.1	4.4	139	220	71	5.22	46.2	0	163	67.3
5017	1	Parkinson's Disease	25	0	1	0.02	0.04	121	1.45	0.28	2.62759	3.81	224	4.5	104	5.9	3.8	144	262	67	5.61	61.9	0	165	61
12224	4	Prodromal	27	0	0	0.04	0.6	132	1.62	0.29	1.29012	2.09	234	4.6	105	6.2	4.2	142	291	71	4.63	66.4	0	155	54.5
13039	4	Prodromal	26	0	0	0.03	0.14	152	0.93	0.5	4.15054	3.86	318	4.9	105	5.7	3.3	146	488	74	5.46	67.7	1	180	87.2
14281	4	Prodromal	27	1	1	0.02	0.06	139	1.43	0.37	2.44056	3.49	249	4.6	103	5.4	4.1	142	214	67	5.39	62.7	0	167	61.9
14331	4	Prodromal	28	0	0	0.06	0.17	141	1.73	0.33	1.84971	3.2	238	4.4	102	5.7	4.3	137	250	69	5.49	62.9	0	162	80.8
16644	4	Prodromal	28	0	0	0.02	0.38	141	1.16	0.35	2.2931	2.66	165	4.7	101	4.8	3.8	140	291	68	4.57	64.1	1	183	82.6
17608	4	Prodromal	28	1	1	0.07	0.06	142	1.31	0.33	2.12977	2.79	200	4.3	103	3.7	4.2	142	268	66	4.57	60.8	1	180	85.1
18491	4	Prodromal	30	0	0	0.04	0.16	139	1.59	0.35	2.33962	3.72	248	4.2	98	5.4	4.5	139	220	69	5.88	66.4	0	164	64.7
18567	4	Prodromal	28	0	0	0.05	0.05	167	1.21	0.27	1.53719	1.86	173	5.2	100	5.1	4.6	141	339	70	3.45	60.8	1	191	80.7
40012	1	Parkinson's Disease	29	0	0	0.05	0.26	132	2.2	0.46	1.99545	4.39	232	4.2	104	5.9	4.3	139	232	66	7.37	62.4	1	183	71.6
40067	4	Prodromal	29	0	0	0	0.19	142	3.99	0.19	0.468672	1.87	242	4.6	101	4.9	4.3	137	214	74	6.23	45.1	0	168	63.5
40360	4	Prodromal	29	0	0	0.02	0.22	137	2.58	0.44	1.42636	3.68	311	5.2	104	3.5	4.1	144	250	72	6.94	69.9	0	158	82.5
40366	1	Parkinson's Disease	29	1	1	0.03	0.14	168	1.56	0.42	2.02564	3.16	180	5.2	101	4.9	4.1	141	327	72	5.31	62.9	1	179	81.2
40451	4	Prodromal	28	0	0	0.04	0.39	151	1.82	0.46	2.39011	4.35	202	4.8	103	5.7	4.3	139	268	71	7.06	54.5	1	163	65.8
40520	4	Prodromal	29	0	0	0.02	0.1	144	1.25	0.16	1.192	1.49	220	4.9	102	5	4.6	139	371	73	3.02	56.2	1	173	76
40533	1	Parkinson's Disease	28	0	0	0.04	0.06	149	1.35	0.52	2.8963	3.91	159	5	100	6.1	4.2	137	383	68	5.88	60.5	1	176	98
40534	1	Parkinson's Disease	29	0	0	0.04	0.1	144	2.24	0.59	2.98214	6.68	195	4.6	103	8	4	138	314	65	9.65	67.5	1	180	90
40538	1	Parkinson's Disease	27	0	0	0.04	0.09	121	2.31	0.29	1.30303	3.01	248	4.1	102	6.4	4.1	138	296	70	5.73	62.5	0	168	85
40540	1	Parkinson's Disease	29	0	0	0.03	0.09	159	1.59	0.28	2.09434	3.33	160	5.2	101	4.9	4.6	141	341	72	5.33	44.8	1	181	80
40541	1	Parkinson's Disease	30	0	0	0.02	0.1	141	1.33	0.28	2.81955	3.75	105	4.8	103	5.4	4.2	138	360	70	5.49	56.9	0	164	112
40542	1	Parkinson's Disease	28	0	0	0.02	0.06	127	1.28	0.29	2.01562	2.58	238	4.5	103	5	3.9	137	216	69	4.22	54.8	0	172	63
40543	1	Parkinson's Disease	30	0	0	0.11	0.11	134	1.12	0.2	2.375	2.66	253	4.3	101	6.6	3.6	140	263	74	4.2	53.8	1	181	75
40544	1	Parkinson's Disease	29	0	0	0.08	0.11	155	1.41	0.5	3.43972	4.85	239	4.5	101	6	4.6	138	488	70	6.95	70.5	1	178	95
40549	1	Parkinson's Disease	26	0	0	0.04	0.09	138	1.36	0.25	2.39706	3.26	308	4.3	100	5	4	140	267	68	4.99	66.4	0	162	80
40555	1	Parkinson's Disease	23	0	1	0.04	0.15	134	1.65	0.29	2.18788	3.61	203	4.8	100	5.8	4	140	305	72	5.73	57.3	0	157	85
40558	1	Parkinson's Disease	26	0	0	0.03	0.21	149	1.16	0.28	2.19828	2.55	148	4.7	99	6	4.2	138	368	69	4.22	69.2	1	173	74.2
40560	1	Parkinson's Disease	27	0	0	0.09	0.21	142	2.65	0.37	1.47925	3.92	198	4.5	106	5.5	4.5	142	342	77	7.23	66.3	0	160	73.5
40567	4	Prodromal	28	0	0	0.07	0.24	149	2.39	0.42	2.02929	4.85	117	4.9	103	6.8	4.3	144	450	69	7.98	52.9	1	178	97.3
40568	4	Prodromal	30	0	0	0.02	0.2	142	1.47	0.31	3.31293	4.87	227	4.7	105	6.4	4.5	143	280	73	6.88	49.8	0	165	64.2
40574	4	Prodromal	29	0	0	0.03	0.05	141	1.26	0.29	2.11905	2.67	243	4.9	104	5.8	4.6	141	183	71	4.29	46.8	1	177	68.3
40578	1	Parkinson's Disease	17	0	1	0.08	0.33	156	1.86	0.33	2.65591	4.94	223	4.9	103	5.6	3.8	139	304	76	7.54	50.9	1	169	79.9
40585	1	Parkinson's Disease	29	0	0	0.02	0.1	150	1.84	0.33	1.82065	3.35	245	4.9	104	5.8	4.3	142	452	70	5.65	52.3	1	169	79.9
40586	1	Parkinson's Disease	28	0	0	0.02	0.06	154	1.34	0.35	3.47015	4.65	240	5.1	102	5.2	4.4	141	257	70	6.42	38.7	1	181	74.3
40671	1	Parkinson's Disease	25	1	1	0.05	0.15	155	1.97	0.39	1.82234	3.59	220	5.3	102	5.7	4	136	339	67	6.15	60.1	1	171	80.6
40691	1	Parkinson's Disease	27	0	0	0.06	0.37	140	2.16	0.44	2.93981	6.35	399	4.5	96	5.6	3.5	139	255	81	9.39	77.9	0	145	54
40692	1	Parkinson's Disease	26	0	0	0.03	0.6	143	2.35	0.35	1.51489	3.56	244	4.3	99	5	4.7	137	274	72	6.89	64.2	1	171	71
40693	1	Parkinson's Disease	25	1	1	0.03	0.27	137	2.04	0.36	1.20098	2.45	234	4.6	101	4.7	4.3	140	205	67	5.14	71.6	0	159	82
40694	1	Parkinson's Disease	24	0	1	0.02	0.13	150	2.03	0.3	1.07389	2.18	269	5.2	102	5.2	4.6	139	280	78	4.66	70.2	0	159	63.5
40702	1	Parkinson's Disease	28	0	0	0.04	0.1	149	2.07	0.38	2.02899	4.2	200	4.5	103	5	4.2	141	139	71	6.8	70.6	0	150	51
40703	1	Parkinson's Disease	25	1	1	0.05	0.14	145	2.31	0.37	1.46753	3.39	137	4.8	106	5	4.1	143	261	62	6.26	56	1	181	88
40704	1	Parkinson's Disease	21	1	1	0.08	0.41	128	4.53	0.45	0.909492	4.12	270	4.3	103	6.8	4.3	141	299	67	9.59	54.4	0	159	97
40707	1	Parkinson's Disease	22	1	1	0.07	0.14	137	1.67	0.5	2.99401	5	141	4.4	102	5.6	3.5	140	397	62	7.37	68.3	0	158	84
40709	1	Parkinson's Disease	24	0	1	0.06	0.1	163	2.67	0.36	1.47566	3.94	259	5.2	102	5.7	4.3	142	301	71	7.12	63.9	0	149	59
40713	1	Parkinson's Disease	22	1	1	0.07	0.22	135	2.1	0.22	1.95714	4.11	316	4	102	6.2	4.3	136	213	72	6.72	53	0	166	75.5
40714	1	Parkinson's Disease	20	0	1	0.01	0.06	136	1.53	0.31	1.51634	2.32	217	4.2	104	5.5	4.4	143	279	65	4.22	81	0	153	66
40725	4	Prodromal	23	0	1	0.06	0.38	124	2.37	0.45	1.77637	4.21	281	4.8	99	16	5.2	136	312	68	7.47	58.4	0	166	98
40730	1	Parkinson's Disease	20	1	1	0.05	0.16	116	1.3	0.23	2.13077	2.77	327	4	99	5.6	4	135	134	72	4.52	53.1	0	160	84
40731	1	Parkinson's Disease	27	1	1	0.05	0.16	148	1.79	0.45	2.19553	3.93	239	5	102	4.7	4.1	139	265	71	6.39	32.2	1	173	80
40733	1	Parkinson's Disease	27	0	0	0.05	0.2	144	1.5	0.33	3.77333	5.66	243	4.8	100	5.1	4.5	136	229	75	7.74	61.3	0	162	59
40735	1	Parkinson's Disease	21	0	1	0.01	0.09	159	1.31	0.25	2.08397	2.73	264	5.6	100	7.8	4.5	137	310	74	4.38	54.7	1	184	88
40737	4	Prodromal	23	0	1	0.04	0.11	128	1.78	0.26	2.69101	4.79	235	4.3	105	5.6	4.3	136	184	69	6.99	33.7	0	155	67
40740	1	Parkinson's Disease	21	0	1	0.08	0.38	136	2.8	0.51	2.10357	5.89	333	5	101	5.3	4.2	140	305	73	9.66	69.1	1	169	61
40744	1	Parkinson's Disease	22	2	1	0.04	0.08	121	2.39	0.29	1.24686	2.98	285	4.1	101	5.5	4.8	140	205	73	5.78	59.3	0	152	68
40750	1	Parkinson's Disease	28	1	1	0.07	0.16	117	1.68	0.91	4.14881	6.97	309	5.5	105	5.2	4.4	142	219	66	9.79	53.7	1	176	75
40754	1	Parkinson's Disease	30	0	0	0.04	0.06	134	2.2	0.45	2.37273	5.22	313	6	100	4.4	3.9	139	168	75	7.96	55.1	0	162	58
40756	1	Parkinson's Disease	30	0	0	0.02	0.07	138	1.16	0.24	2.39655	2.78	174	4.7	102	6.1	3.9	139	211	75	4.27	47.2	0	170	54
40757	1	Parkinson's Disease	18	1	1	0.02	0.08	119	1.33	0.3	3	3.99	229	5.4	101	4.2	3.6	140	318	68	5.73	69.4	0	175	80
40758	4	Prodromal	28	0	0	0.03	0.17	118	0.73	0.57	4.65753	3.4	225	4.2	102	4.6	3.9	138	193	77	4.89	44.7	0	159	55
40759	4	Prodromal	24	0	1	0.05	0.11	123	1.58	0.26	2.62025	4.14	338	4	100	5.1	4.2	137	153	71	6.14	43.9	0	160	50
40761	4	Prodromal	28	0	0	0.07	0.1	165	2.47	0.39	1.63968	4.05	207	5.6	103	4.9	3.9	140	435	75	7.09	43.8	1	188	102
40767	1	Parkinson's Disease	25	1	1	0.05	0.16	155	1.56	0.36	1.96795	3.07	225	5.1	106	4.7	4.2	140	334	73	5.21	48.2	1	175	94
40769	1	Parkinson's Disease	28	0	0	0.02	0.08	105	1.29	0.22	1.73643	2.24	176	4	104	5.5	3.9	136	187	73	3.84	47.8	0	168	102
40772	1	Parkinson's Disease	26	0	0	0.04	0.08	134	1.56	0.25	2.33333	3.64	212	5.6	104	6.6	3.7	139	391	70	5.58	46.2	1	185	100
40776	1	Parkinson's Disease	27	0	0	0.05	0.14	157	1.48	0.58	3.62838	5.37	369	5.1	105	6.2	3.9	141	243	68	7.62	49.4	1	178	74
40778	1	Parkinson's Disease	29	0	0	0.06	0.2	135	1.95	0.41	2.27692	4.44	404	4.5	98	5.1	4	138	233	78	7.06	40.5	0	168	70
40779	1	Parkinson's Disease	29	0	0	0.04	0.13	123	1.17	0.27	2.25641	2.64	168	3.9	106	5.6	3.9	139	99	69	4.26	37.8	0	162	41
40816	1	Parkinson's Disease	21	1	1	0.07	0.14	137	1.37	0.31	2.53285	3.47	174	4.6	104	6.9	4	143	416	60	5.35	70.9	1	170	125.9
40922	4	Prodromal	28	0	0	0.08	0.11	152	1.32	0.29	3.01515	3.98	214	4.9	98	5.1	4.1	139	244	77	5.78	71.5	1	169	81.1
41380	1	Parkinson's Disease	24	0	1	0.04	0.14	148	1.98	0.34	2.64646	5.24	323	5.1	99	5.9	3.8	142	258	71	7.74	60.2	0	153	67.1
41382	1	Parkinson's Disease	27	0	0	0.02	0.08	163	1.84	0.64	4.53261	8.34	223	5.4	101	5.3	4.2	139	323	69	10.93	59.2	1	162	68
41384	1	Parkinson's Disease	27	0	0	0.05	0.15	136	1.37	0.33	2.64964	3.63	136	4.6	106	5.4	4.2	139	331	66	5.54	61.5	0	153	75
41399	1	Parkinson's Disease	30	0	0	0.04	0.04	126	1.47	0.22	2.14966	3.16	154	3.8	102	4.9	3.9	139	199	77	4.94	48.8	0	161	55
41401	1	Parkinson's Disease	29	0	0	0.02	0.18	131	1.93	0.34	3.33679	6.44	314	4.6	101	4.9	4	138	279	70	8.92	38.1	0	167	86
41410	1	Parkinson's Disease	28	0	0	0.02	0.07	138	1.3	0.32	2.06154	2.68	219	4.5	101	5.9	4.2	137	332	74	4.39	44.7	0	168	72.7
41420	1	Parkinson's Disease	27	1	1	0.03	0.34	147	2.06	0.35	1.81068	3.73	256	4.6	102	8.9	4	139	311	65	6.5	64.7	1	176	68.5
41432	1	Parkinson's Disease	23	1	1	0.03	0.11	116	1.18	0.29	4.65254	5.49	214	5.3	101	4.4	4.2	140	204	70	7.09	49.7	0	164	70
41437	1	Parkinson's Disease	29	0	0	0.05	0.05	129	2.29	0.33	2	4.58	318	4.5	97	7.3	4.2	138	213	81	7.3	53.8	0	163	62
41438	1	Parkinson's Disease	27	0	0	0.04	0.1	109	1.47	0.24	2.36735	3.48	253	4	100	4.1	4.4	138	245	71	5.34	48.9	0	172	62
41471	4	Prodromal	27	0	0	0.04	0.07	159	1.89	0.38	1.79894	3.4	233	5.3	98	5.1	4.2	140	333	78	5.78	50.4	1	185	79.8
41486	1	Parkinson's Disease	30	2	1	0.07	0.13	140	1.26	0.65	3.19048	4.02	307	4.5	99	5.3	3.8	139	381	67	6.13	63.9	1	192	110.9
41488	1	Parkinson's Disease	23	0	1	0.02	0.05	141	0.74	0.22	3.60811	2.67	132	4.4	99	6.6	4.2	137	297	64	3.69	69.9	1	178	71.7
41513	4	Prodromal	30	0	0	0.06	0.25	146	1.14	0.56	6.30702	7.19	346	4.7	102	5.9	4.6	141	355	76	9.19	50.1	1	159	59
41521	1	Parkinson's Disease	23	1	1	0.03	0.09	139	1.97	0.27	1.25381	2.47	195	4.2	103	6.6	4.8	141	226	65	4.83	71.4	0	153	72
41523	4	Prodromal	25	0	1	0.06	0.14	124	1.8	0.15	1.24444	2.24	193	3.8	101	5.5	4.3	138	292	68	4.4	50.9	0	167	76
41526	4	Prodromal	26	1	1	0.01	0.22	158	0.98	0.22	2.27551	2.23	128	4.9	101	6.1	4.4	139	367	69	3.66	73.2	1	172	82
41529	4	Prodromal	28	0	0	0.02	0.04	139	1.54	0.31	2.80519	4.32	194	4.5	102	4	4.4	141	233	70	6.24	50.4	0	167	49
41560	4	Prodromal	22	0	1	0.06	0.21	134	2.09	0.48	1.39234	2.91	154	4.1	101	6.3	4.4	138	339	68	5.75	71.4	1	172	93
41562	4	Prodromal	28	0	0	0.03	0.1	136	1.74	0.39	1.93103	3.36	269	4.3	100	5.8	4.5	138	225	69	5.63	60.8	0	155	47.3
41568	1	Parkinson's Disease	25	0	1	0.05	0.21	145	2.07	0.56	2.53623	5.25	246	4.9	104	5.2	4.3	139	411	68	8.15	64.3	1	169	63.7
41578	1	Parkinson's Disease	18	0	1	0.04	0.13	139	1.52	0.41	2.32895	3.54	248	5.1	103	5.9	4	139	276	70	5.64	68.7	0	154	65.7
41664	1	Parkinson's Disease	25	0	1	0.06	0.08	127	2.12	0.44	2.42453	5.14	210	4.2	100	5.1	4.2	135	184	62	7.84	71.9	0	155	69.1
41767	1	Parkinson's Disease	28	0	0	0.06	0.52	135	2.8	1.01	2.94643	8.25	416	4.9	97	8	4.3	138	280	74	12.64	77	0	157	90.6
41829	1	Parkinson's Disease	26	0	0	0.02	0.05	141	1.9	0.39	2.54737	4.84	234	4.5	101	4.9	4.2	137	309	73	7.2	70.1	1	161	71.1
41854	1	Parkinson's Disease	21	0	1	0.05	0.04	132	1.9	0.3	2.30526	4.38	308	4.4	100	4.9	4.4	139	226	75	6.67	73.2	0	163	54.6
41886	1	Parkinson's Disease	28	1	1	0.04	0.11	135	1.37	0.44	5.67883	7.78	204	4.6	102	4.3	3.3	141	268	69	9.74	74.5	0	154	60.7
41984	4	Prodromal	30	0	0	0.05	0.18	139	3.25	0.46	1.4	4.55	349	4.3	108	5.2	4.4	141	275	65	8.5	61.8	0	161	58.1
41985	1	Parkinson's Disease	25	0	1	0.09	0.28	149	3.12	0.59	1.44231	4.5	236	4.7	105	5.8	3.8	141	462	71	8.58	55.8	1	172	88.6
41989	1	Parkinson's Disease	28	0	0	0.04	0.04	135	2.25	0.51	1.63111	3.67	243	4.2	108	5	4.3	140	261	68	6.51	43.1	0	163	57.2
41990	4	Prodromal	26	0	0	0.02	0.06	143	2.15	0.24	1.26512	2.72	185	4.6	109	5.6	4.3	140	369	65	5.19	70.6	0	164	69.1
42000	4	Prodromal	25	0	1	0.03	0.07	171	1.4	0.86	6.65	9.31	220	5.1	99	5.8	4	135	270	70	11.67	61.4	1	164	79.5
42001	4	Prodromal	27	0	0	0.03	0.07	140	1.44	0.26	1.90972	2.75	201	4.5	100	5.6	4.7	138	314	65	4.55	73	1	173	72
42006	4	Prodromal	30	0	0	0.01	0.17	121	0.91	0.12	1.91209	1.74	149	4.4	103	5	3.9	139	162	67	2.95	55.8	0	163	57
42011	4	Prodromal	30	1	1	0.02	0.12	137	1.96	0.32	2.02041	3.96	167	4.8	103	5.2	4.4	141	409	69	6.37	63.1	0	159	89.5
42012	4	Prodromal	28	0	0	0.01	0.05	151	1.56	0.32	1.46795	2.29	133	4.9	103	6.3	4.2	140	383	67	4.23	60.3	1	175	95.7
42014	1	Parkinson's Disease	28	1	1	0.03	0.19	145	1.85	0.33	1.87027	3.46	225	4.4	104	5.3	5	141	288	67	5.87	68.5	0	159	58.2
42024	4	Prodromal	25	0	1	0.05	0.16	158	1.49	0.34	2.3557	3.51	203	4.8	108	5.1	4	141	358	66	5.54	64.3	1	182	85.2
42033	1	Parkinson's Disease	24	0	1	0.03	0.22	164	1.63	0.39	2.25767	3.68	190	5.5	105	5.5	4.8	141	320	68	5.95	57.9	1	183	105.1
42034	1	Parkinson's Disease	23	0	1	0.05	0.38	146	2.09	0.37	1.96651	4.11	300	5	100	5.8	4.8	141	217	71	6.99	70.6	0	150	67.5
42072	4	Prodromal	28	0	0	0.04	0.05	142	1.68	0.37	1.58929	2.67	157	4.6	103	4.8	4.2	137	286	69	4.81	42.1	0	165	73.4
42079	1	Parkinson's Disease	27	0	0	0.02	0.25	127	1.49	0.47	2.83893	4.23	250	4.4	102	4.2	4.4	140	268	70	6.44	65.2	1	182	84.4
42121	4	Prodromal	20	0	1	0.03	0.12	138	1.33	0.37	1.77444	2.36	227	4.5	99	5.1	4.7	136	320	68	4.2	68.9	1	171	80
42123	4	Prodromal	25	0	1	0.07	0.15	135	1.05	0.29	1.6381	1.72	192	4.2	101	5.5	4.1	138	236	70	3.28	61.5	0	154	53
42126	4	Prodromal	25	0	1	0.03	0.29	130	1.85	0.27	1.85946	3.44	177	4.3	104	5.4	4.9	142	326	71	5.87	53.9	0	150	52
42128	4	Prodromal	27	0	0	0.07	0.1	142	2.09	0.3	1.86124	3.89	187	4.4	100	6.6	3.7	137	580	69	6.44	60.6	1	170	95
42133	4	Prodromal	22	0	1	0.06	0.12	134	1.72	0.34	1.55814	2.68	197	3.8	103	4.9	4.2	139	346	61	4.92	61	1	169	101
42134	4	Prodromal	29	0	0	0.09	0.35	152	2.33	0.4	1.56223	3.64	211	4.9	105	6.1	4.2	141	459	65	6.81	59	1	185	96
42146	4	Prodromal	29	1	1	0.06	0.28	141	2.05	0.35	2.65854	5.45	215	4.7	99	4.5	4.3	137	283	69	8.19	52.8	0	164	48
42158	4	Prodromal	30	0	0	0.04	0.42	148	2.12	0.33	1.54245	3.27	250	4.7	102	5.3	4.5	141	405	73	6.17	46.9	1	181	94
42161	4	Prodromal	24	0	1	0.02	0.21	146	2.88	0.3	1.15625	3.33	295	4.7	102	3.9	0	134	185	73	6.74	56.3	0	159	54
42164	1	Parkinson's Disease	28	1	1	0.02	0.1	128	1.69	0.2	1.30178	2.2	208	4.5	102	4.6	4.4	140	292	66	4.22	70.4	0	168	54
42168	4	Prodromal	29	0	0	0.02	0.07	126	1.13	0.17	1.86726	2.11	164	4	104	4.9	4.6	141	176	69	3.5	50.1	0	163	51
42171	1	Parkinson's Disease	29	1	1	0.01	0.18	153	1.07	0.3	2.91589	3.12	142	4.9	102	5.5	4.2	139	382	70	4.68	46.1	1	182	90
42263	4	Prodromal	28	1	1	0.07	0.17	136	3.02	0.59	1.47351	4.45	237	4.5	101	8	3.9	139	328	66	8.3	61.3	0	158	82
42269	1	Parkinson's Disease	18	0	1	0.06	0.19	139	3.07	0.5	0.980456	3.01	258	4.3	103	5.5	4.7	138	247	76	6.83	66.5	0	162	92
42272	4	Prodromal	30	0	0	0.06	0.11	146	2.73	0.45	1.0696	2.92	347	4.7	102	5.6	4.8	141	219	73	6.27	55.3	0	159	54
42378	1	Parkinson's Disease	30	0	0	0.04	0.12	133	1.63	0.36	3.15951	5.15	211	5.8	100	5.1	4.3	138	250	74	7.3	35.1	1	172	60
42379	1	Parkinson's Disease	27	0	0	0.05	0.15	145	2.21	0.32	1.41629	3.13	320	5	96	13.2	4	137	364	73	5.85	54.7	0	167	110
42381	4	Prodromal	28	0	0	0.02	0.04	139	1.89	0.28	1.46032	2.76	240	4.4	108	5.1	4.3	145	202	69	4.97	69.2	0	165	58
42396	1	Parkinson's Disease	26	0	0	0.05	0.1	125	1.48	0.25	1.99324	2.95	177	4.1	104	3.9	4.4	145	273	76	4.82	29.7	0	169	55
42407	1	Parkinson's Disease	26	0	0	0.02	0.1	134	1.92	0.25	1.76563	3.39	255	4.4	101	4.8	4.2	144	239	72	5.68	59.7	0	161	62
42413	1	Parkinson's Disease	30	0	0	0.07	0.06	111	1.88	0.32	1.62234	3.05	233	5.7	106	5.1	4.9	143	266	78	5.37	48.2	0	167	62
42710	1	Parkinson's Disease	26	0	0	0.05	0.09	131	1.41	0.26	3.51773	4.96	330	4	94	4.4	4.4	136	208	76	6.77	64.8	0	153	47.5
42724	1	Parkinson's Disease	22	1	1	0.02	0.12	133	1.39	0.55	3.82014	5.31	306	4.3	100	5.2	4.1	141	321	70	7.38	77.6	0	167	83.1
42860	4	Prodromal	24	1	1	0.03	0.11	128	2.94	0.4	2.2449	6.6	211	4.5	98	4.6	4.5	140	422	65	10.09	72	0	165	86.1
42888	1	Parkinson's Disease	25	1	1	0.03	0.06	153	1.32	0.35	3.01515	3.98	216	4.4	95	4.8	3.8	137	369	79	5.74	69.2	1	174	74.3
42904	4	Prodromal	26	0	0	0.05	0.09	151	1.4	0.26	2.37143	3.32	304	5	100	5.2	3.9	142	286	77	5.13	51.7	1	174	81
43046	1	Parkinson's Disease	30	0	0	0.05	0.07	122	1.37	0.21	2.53285	3.47	247	4.6	104	5	3.6	144	289	70	5.17	61.5	0	170	85
43047	1	Parkinson's Disease	16	0	1	0.05	0.12	113	1.28	0.5	3.78125	4.84	266	3.5	104	5.9	4.7	141	277	69	6.79	71.6	1	172	71
43080	4	Prodromal	30	0	0	0.01	0.05	112	1.29	0.26	2.12403	2.74	271	4.4	101	4.6	4.2	142	238	77	4.35	26.4	0	165	54
43081	1	Parkinson's Disease	27	0	0	0.06	0.25	139	1.89	0.51	4.22751	7.99	296	4.8	102	4.9	4.5	144	454	74	10.7	76.7	1	186	110
43082	1	Parkinson's Disease	20	2	1	0	0.07	140	1.22	0.14	4.70492	5.74	164	4.4	103	4.6	4.1	144	265	72	7.17	78.7	1	167	69
43083	1	Parkinson's Disease	28	0	0	0.05	0.09	156	2.1	0.41	1.94762	4.09	225	5.2	102	4.4	5.2	142	331	72	6.75	55.2	1	175	72
43085	4	Prodromal	28	0	0	0.02	0.06	132	2.27	0.31	1.27753	2.9	292	4.7	105	4.8	4.7	142	156	73	5.57	28.6	0	172	58
43086	1	Parkinson's Disease	30	0	0	0.05	0.09	139	1.3	0.45	3.02308	3.93	347	5.1	101	4.9	4.2	141	113	81	5.83	48.4	0	170	58
50009	4	Prodromal	29	0	0	0.16	0.23	137	2.26	0.46	1.9823	4.48	308	4.7	101	5.4	4.3	141	172	65	7.6	68.5	0	157	70.3
50027	1	Parkinson's Disease	30	2	1	0.04	0.05	134	1.19	0.32	2.42017	2.88	260	4.1	102	4.9	4.4	140	208	65	4.48	63.8	1	189	70.7
50028	1	Parkinson's Disease	29	0	0	0.03	0.07	123	1.67	0.37	1.83234	3.06	187	4	106	5.4	4.2	142	155	66	5.2	63.2	0	167	60.8
50044	1	Parkinson's Disease	30	1	1	0.02	0.07	127	1.15	0.23	2.45217	2.82	185	3.9	104	6.1	4.1	141	214	66	4.3	58	0	175	73.5
50110	4	Prodromal	27	0	0	0.02	0.17	143	1.9	0.33	2.08421	3.96	241	5.1	102	5.7	4.5	138	357	69	6.38	56	1	180	128.8
50143	4	Prodromal	27	0	0	0.04	0.13	141	1.37	0.22	1.45985	2	252	4.5	102	5.2	4.2	139	274	67	3.76	64.4	0	180	90.7
50172	4	Prodromal	29	0	0	0.03	0.05	139	1.84	0.18	1.23913	2.28	189	4.4	105	5.1	5	142	286	73	4.39	65	0	166	61.7
50175	1	Parkinson's Disease	29	0	0	0.04	0.11	169	1.81	0.34	1.42541	2.58	262	5.3	105	5.9	4.6	142	375	71	4.87	62.1	1	178	77.3
50184	4	Prodromal	27	0	0	0.01	0.09	148	1.42	0.29	2.90845	4.13	371	4.8	103	5.6	4.3	140	286	68	5.94	57.8	0	160	77.1
50192	1	Parkinson's Disease	29	1	1	0.03	0.06	152	1.6	0.59	2.8375	4.54	121	4.9	102	5	4	142	262	64	6.82	62	1	173	74.4
50219	4	Prodromal	26	0	0	0.02	0.06	135	0.9	0.37	2.04444	1.84	289	3.9	97	5	4.1	134	202	64	3.19	61.2	0	158	42.2
50222	4	Prodromal	29	0	0	0.06	0.14	137	3.2	0.58	1.65625	5.3	511	4.4	99	5.9	4.4	140	268	78	9.27	51.2	0	157	80.3
50225	4	Prodromal	28	0	0	0.05	0.09	165	1.51	0.42	2.77483	4.19	314	5.6	103	5.3	4.6	140	303	73	6.26	52.9	1	163	77.1
50275	4	Prodromal	29	0	0	0.08	0.1	136	2.17	0.37	2.09677	4.55	190	4	105	5.8	4.3	140	232	63	7.27	54.5	0	175	102.7
50319	1	Parkinson's Disease	27	0	0	0.04	0.07	151	1.58	0.31	3.1519	4.98	204	5.1	104	4.4	4	142	286	68	6.98	53.1	1	180	83.5
50379	4	Prodromal	25	0	1	0.04	0.2	132	2	0.22	1.33	2.66	207	4.3	103	5.4	5.1	141	387	72	5.11	67.5	1	173	75.4
50455	4	Prodromal	30	0	0	0.03	0.13	129	1.85	0.33	1.23243	2.28	193	3.7	103	5.4	4.2	140	232	74	4.61	67.6	1	171	68
50462	4	Prodromal	29	0	0	0.04	0.08	134	1.71	0.35	2.03509	3.48	306	4.3	104	5.8	4.6	140	256	68	5.66	63.4	0	169	74.2
50485	1	Parkinson's Disease	29	0	0	0.03	0.24	129	1.46	0.23	2.43151	3.55	292	4.2	97	4.9	4	140	280	68	5.5	63.3	0	168	75.9
50557	4	Prodromal	30	0	0	0.02	0.16	148	1.63	0.41	2.17178	3.54	240	5	102	4.9	0	141	333	70	5.76	66.7	1	175	98.4
50572	4	Prodromal	29	0	0	0.04	0.06	132	1.77	0.4	1.57062	2.78	174	4.6	101	5.4	4.2	141	327	75	5.05	62.3	0	178	87.8
50621	1	Parkinson's Disease	28	1	1	0.04	0.09	159	2.79	0.41	1.67742	4.68	273	5.4	94	7.4	5.1	135	577	78	8.02	59.8	1	182	100.7
50670	4	Prodromal	27	0	0	0.09	0.39	131	2.43	0.44	1.92181	4.67	463	4.5	99	4.9	4.2	138	321	75	8.02	53.1	0	178	142.9
50860	1	Parkinson's Disease	29	0	0	0.06	0.3	159	2.25	0.57	2.07556	4.67	215	5.8	101	5.6	4.3	139	404	75	7.84	69.1	1	175	81.8
50901	1	Parkinson's Disease	24	0	1	0.03	0.2	149	1.03	0.29	3.7767	3.89	242	5.1	102	5.1	4.4	140	333	75	5.43	52.3	1	170	91.6
50961	4	Prodromal	28	1	1	0.03	0.16	140	1.44	0.47	3.68056	5.3	235	4.6	101	4.8	4.4	141	339	73	7.39	67.8	1	185	95.3
51186	1	Parkinson's Disease	27	0	0	0.05	0.08	138	2.25	0.38	1.48	3.33	358	4.6	97	5.8	4.1	135	333	69	6.09	66.3	0	161	83.2
51247	4	Prodromal	30	0	0	0.01	0.2	140	1.07	0.32	3.24299	3.47	257	4.5	98	5.5	4.2	137	268	69	5.06	55.6	0	165	70.8
51252	1	Parkinson's Disease	29	1	1	0.02	0.14	133	1.48	0.31	2.36486	3.5	219	4.3	102	5.4	4.2	137	250	63	5.45	65.1	0	165	60.8
51302	4	Prodromal	29	0	0	0.04	0.16	148	2.12	0.48	1.71226	3.63	257	4.9	103	4.7	4.6	141	238	68	6.42	54.9	0	165	99.8
51311	4	Prodromal	25	0	1	0.1	0.18	148	1.52	0.47	2.57237	3.91	185	4.9	104	5	4.4	140	291	66	6.19	74.3	1	180	81.6
51330	4	Prodromal	29	0	0	0.02	0.28	128	2.13	0.31	2.52582	5.38	264	4.3	89	7.7	3.6	138	458	83	8.14	63	0	169	38.6
51392	4	Prodromal	30	0	0	0.04	0.11	143	1.17	0.34	3.26496	3.82	176	4.7	91	4.8	5.5	142	238	69	5.48	60.5	0	157	52.1
51440	1	Parkinson's Disease	27	0	0	0.07	0.07	132	3.23	0.21	1.02167	3.3	205	4.2	104	5.9	4.4	138	214	65	6.87	70	1	168	81
51441	4	Prodromal	27	0	0	0.06	0.22	156	2.42	0.51	2.21488	5.36	263	5.1	100	5.3	4.1	136	372	70	8.58	61.5	1	174	76.2
51518	1	Parkinson's Disease	29	1	1	0.06	0.13	130	1.92	0.36	1.89062	3.63	233	4	100	5.4	4.4	139	256	70	6.1	63	0	169	68
51540	4	Prodromal	28	0	0	0.11	0.17	140	2.58	0.73	2.93411	7.57	198	4.2	98	5	4.9	137	274	68	11.15	54.5	0	166	49.4
51551	1	Parkinson's Disease	27	0	0	0.05	0.15	147	2.75	0.45	2.67636	7.36	366	4.9	98	4.8	4.3	138	291	74	10.75	52.3	0	157	65.6
51632	1	Parkinson's Disease	28	0	0	0.03	0.04	147	2.17	0.28	1.14286	2.48	290	4.8	100	5.1	4.3	137	250	70	5.01	62.9	0	166	73
51675	4	Prodromal	29	0	0	0.07	0.22	166	2.51	0.49	2.14741	5.39	190	5.1	95	12.2	3.4	133	523	67	8.69	59.8	1	183	127
51680	4	Prodromal	28	0	0	0.05	0.07	143	1.22	0.28	3.47541	4.24	268	4.4	103	4.8	4.6	141	178	65	5.86	46.9	0	168	60.3
51689	4	Prodromal	27	0	0	0.12	0.15	144	1.39	0.35	2.64029	3.67	178	4.6	100	5.4	4.5	138	339	65	5.67	76.3	1	190	86.6
51714	4	Prodromal	29	0	0	0.01	0.1	137	1.54	0.25	1.87013	2.88	219	4.5	99	5.4	4	136	238	68	4.78	63.2	0	157	49.9
51746	4	Prodromal	30	0	0	0.03	0.08	145	1.71	0.28	1.49123	2.55	188	4.8	102	5.5	4	140	393	71	4.64	61.6	0	177	90.2
51755	4	Prodromal	25	0	1	0.04	0.19	114	2.13	0.49	1.94836	4.15	308	4	102	4.9	3.9	138	268	70	6.99	65.3	0	154	74.4
51782	4	Prodromal	30	1	1	0.02	0.1	120	1.36	0.37	1.90441	2.59	222	3.9	101	5.1	4.5	138	262	69	4.44	67.1	0	151	74.4
51867	4	Prodromal	28	1	1	0.03	0.07	141	1.39	0.31	3.20863	4.46	186	4.4	100	4.8	4.1	135	309	71	6.26	64.6	0	154	60.3
51914	1	Parkinson's Disease	29	1	1	0.02	0.04	113	1.48	0.37	1.97297	2.92	352	4	100	5.4	4.4	141	196	73	4.84	66.5	0	147	40.9
51971	1	Parkinson's Disease	24	1	1	0.01	0.07	145	0.89	0.27	2.67416	2.38	142	4.7	105	7.3	3.8	141	274	61	3.61	66.5	1	170	90.7
52006	4	Prodromal	29	0	0	0.03	0.18	134	2.17	0.38	1.49309	3.24	224	4.8	101	5.4	4.6	135	315	70	5.99	59.5	0	162	61.2
52062	1	Parkinson's Disease	28	0	0	0.17	0.39	146	2.04	0.45	1.87255	3.82	219	4.6	98	5.1	4.1	135	339	75	6.87	48.8	1	168	74.4
52128	1	Parkinson's Disease	26	1	1	0.02	0.05	145	1.16	0.42	2.81034	3.26	224	4.6	99	4.9	3.8	136	226	68	4.91	72.7	1	167	61.7
52146	1	Parkinson's Disease	27	0	0	0.09	0.39	139	1.29	0.49	6.67442	8.61	208	4.4	101	5.6	4	137	244	66	10.87	60.1	1	183	94.3
52200	4	Prodromal	30	0	0	0.09	0.14	145	1.58	0.22	2.75316	4.35	196	5.3	99	4.4	4.1	139	333	69	6.38	65.2	0	155	54.4
52215	4	Prodromal	27	0	0	0.06	0.33	137	2.09	0.29	1.21531	2.54	227	4.5	104	4.4	4.3	139	535	69	5.31	63.4	0	166	61.2
52258	4	Prodromal	26	0	0	0.01	0.14	136	1.49	0.21	1.28859	1.92	277	4.5	103	5.1	4.5	140	202	63	3.78	55	0	162	79.4
52274	4	Prodromal	26	0	0	0.08	0.16	155	2.13	0.54	2.84507	6.06	291	5.4	99	5.7	4	138	517	78	8.97	65.2	1	162	80.3
52275	4	Prodromal	25	1	1	0.02	0.1	131	1.01	0.29	2.9505	2.98	328	4.4	94	5.2	4.7	131	244	76	4.41	61	0	162	78
52276	4	Prodromal	25	0	1	0.04	0.17	128	2.06	0.27	1.48544	3.06	251	4.4	99	5.9	4.6	136	476	70	5.59	59.2	0	161	97
52278	4	Prodromal	28	0	0	0.05	0.23	139	2	0.4	1.93	3.86	304	4.6	98	4.9	4.4	137	291	75	6.54	59.5	0	130	66.2
52353	4	Prodromal	28	0	0	0.03	0.09	145	1.48	0.41	2.01351	2.98	311	4.5	97	6.3	4.1	138	315	68	5	68.3	0	164	67.1
52355	4	Prodromal	30	1	1	0.12	0.27	132	2.13	0.47	2.11268	4.5	272	4.2	105	5.1	4	139	232	66	7.49	66.1	0	159	71.6
52400	4	Prodromal	27	0	0	0.02	0.06	126	2.27	0.41	1.30396	2.96	312	4.3	101	8.2	4.5	138	238	66	5.73	72.2	0	157	73.9
52414	4	Prodromal	30	0	0	0.06	0.16	135	2.15	0.65	3.00465	6.46	287	4.4	99	6	3.8	136	262	71	9.49	57	0	160	65.4
52432	4	Prodromal	29	0	0	0.02	0.08	136	1.68	0.42	2.16071	3.63	229	4.7	98	4.9	3.8	136	202	71	5.83	53.9	0	147	48.1
52517	4	Prodromal	29	0	0	0.05	0.17	148	2.21	0.47	2.42081	5.35	258	4.7	99	4.9	4.1	137	214	67	8.25	63	0	168	78.7
52518	4	Prodromal	28	0	0	0	0.1	146	1.64	0.35	1.85976	3.05	249	4.5	100	5.6	3.9	137	381	70	5.15	56.8	1	178	92.3
52523	4	Prodromal	25	0	1	0.03	0.1	145	1.4	0.51	3.02143	4.23	184	4.5	95	5.9	3.6	135	416	73	6.27	68.8	1	180	86.4
52524	4	Prodromal	26	0	0	0.01	0.18	143	0.9	0.31	2.52222	2.27	203	4.5	101	5.3	4.5	136	410	70	3.68	70.4	1	175	84.9
52530	1	Parkinson's Disease	29	0	0	0.04	0.12	151	1.71	0.6	1.94737	3.33	248	5	97	5.3	4.2	135	250	68	5.79	68.3	1	180	72.6
52543	4	Prodromal	27	0	0	0.07	0.33	152	1.24	0.71	5.3629	6.65	389	5.9	100	6.4	4.2	137	333	72	8.99	58.1	1	183	139.7
52563	4	Prodromal	27	0	0	0.04	0.1	148	1.66	0.29	3.33133	5.53	310	4.8	100	4.4	4.3	142	393	76	7.62	51	1	182	77.6
52587	4	Prodromal	27	0	0	0.03	0.07	133	0.94	0.28	2.96809	2.79	195	4.5	100	5.1	4.2	137	345	68	4.11	67.6	1	180	75.7
52604	4	Prodromal	27	0	0	0.03	0.11	146	2.28	0.3	1.58333	3.61	223	4.7	103	5.5	4.1	138	416	71	6.32	58.8	1	176	103.4
52752	4	Prodromal	28	0	0	0.03	0.2	132	1.64	0.43	3.70122	6.07	256	4.2	100	4.5	4.3	139	375	69	8.37	56.3	0	0	0
52783	4	Prodromal	26	0	0	0.02	0.07	140	0.94	0.23	1.75532	1.65	202	4.6	99	5.7	4.4	134	303	66	2.9	60.5	0	158	70.3
52787	4	Prodromal	23	0	1	0.02	0.15	131	1.38	0.36	2.53623	3.5	221	4	94	4.6	3.9	132	196	67	5.42	64.9	0	180	75.7
52872	4	Prodromal	25	0	1	0.02	0.18	125	1.43	0.26	1.43357	2.05	353	4.2	97	5.1	4.4	135	286	67	3.94	62.5	0	161	66.3
52874	4	Prodromal	30	1	1	0.04	0.37	149	1.96	0.32	1.62755	3.19	224	5	98	5.2	4.4	137	256	72	5.88	52.6	0	168	77.3
52888	4	Prodromal	26	1	1	0.02	0.09	129	2.42	0.38	1.71901	4.16	265	4.5	98	20.4	4.1	139	333	61	7.07	64	0	153	80.7
52927	4	Prodromal	26	1	1	0.03	0.09	164	1.42	0.3	2.02817	2.88	163	4.9	100	9.7	5	139	238	77	4.72	67.2	1	167	72
52932	4	Prodromal	20	0	1	0.11	0.27	129	1.33	0.31	1.93985	2.58	283	4.1	97	5.7	4.1	135	184	73	4.61	74	0	166	67.2
52948	4	Prodromal	23	0	1	0.02	0.13	124	1.48	0.33	2.2973	3.4	250	3.9	104	6.2	4.5	139	286	63	5.36	66.6	0	162	88.9
52982	4	Prodromal	27	1	1	0.03	0.18	125	0.91	0.26	1.94505	1.77	190	4.3	108	5.2	4.4	141	268	64	3.15	60.8	0	163	59
53033	4	Prodromal	29	0	0	0.04	0.1	135	1.78	0.37	3.28652	5.85	232	4.4	100	4.9	3.9	137	375	74	8.14	53.7	0	163	60.8
53054	4	Prodromal	27	0	0	0.06	0.21	129	1.57	0.52	2.72611	4.28	253	4.4	102	4.6	3.9	140	345	67	6.64	65.3	0	164	81.6
53060	1	Parkinson's Disease	27	0	0	0.05	0.18	165	2.11	0.54	1.86256	3.93	321	5.6	99	5.5	4.3	137	482	70	6.81	68.1	1	168	77.3
53113	4	Prodromal	28	0	0	0.04	0.32	139	2.33	0.42	1.1073	2.58	196	4.5	101	5.6	3.9	138	297	68	5.7	63.3	1	171	67.3
53258	4	Prodromal	30	0	0	0.04	0.1	128	1.15	0.25	3.02609	3.48	331	4.3	98	5.1	4.9	138	274	72	5.02	61.1	0	155	58.3
53308	4	Prodromal	29	0	0	0.09	0.32	129	2.81	0.44	1.53737	4.32	372	4.4	103	8.2	4.1	139	244	72	7.98	54.5	0	156	79.8
53310	4	Prodromal	30	0	0	0.06	0.28	126	1.83	0.47	2.33333	4.27	311	4.2	99	4.9	4.4	138	214	70	6.91	56.9	0	163	70.8
53339	1	Parkinson's Disease	27	0	0	0.08	0.34	143	1.36	0.39	4.66176	6.34	278	4.8	101	5.3	4	138	333	65	8.5	56.4	0	163	77.3
53340	4	Prodromal	28	0	0	0.04	0.11	128	1.64	0.33	2.17073	3.56	233	4.5	105	5.3	4.7	142	220	64	5.68	59	0	0	0
53423	4	Prodromal	26	1	1	0.06	0.08	163	1.2	0.36	4.05	4.86	207	5.2	101	9.8	4	139	286	70	6.57	59.3	1	178	94
53518	4	Prodromal	23	1	1	0.05	0.1	131	2.86	0.31	1.54545	4.42	151	4.2	101	6	3.9	138	303	71	7.73	63.7	0	158	86.1
53519	4	Prodromal	28	0	0	0.06	0.3	127	1.16	0.29	2.88793	3.35	266	4.1	102	7.8	4.8	141	268	65	5.16	67.5	0	160	61.4
53595	1	Parkinson's Disease	30	1	1	0.05	0.14	146	1.28	0.22	2.15625	2.76	204	4.8	99	4.9	4	139	149	79	4.45	65.2	0	150	53.1
53600	1	Parkinson's Disease	26	0	0	0.03	0.18	113	1.76	0.31	1.80114	3.17	392	4.1	96	5	4.3	131	226	64	5.44	62.8	1	180	64.3
53866	4	Prodromal	26	0	0	0.02	0.11	150	1.58	0.38	2.28481	3.61	254	5	104	4.6	4.1	140	262	68	5.7	70.2	1	178	72.6
53925	4	Prodromal	26	0	0	0.05	0.08	123	1.9	0.57	2.6	4.94	190	4.4	100	5.1	4.1	138	339	68	7.53	60.7	1	175	72.7
53988	1	Parkinson's Disease	29	0	0	0.05	0.1	146	1.11	0.24	2.94595	3.27	221	5.1	97	5.2	4.4	139	422	70	4.77	55.6	1	175	86.6
54048	4	Prodromal	23	0	1	0.05	0.07	141	1.61	0.39	3.01242	4.85	258	4.8	105	4.1	4.4	139	410	67	6.99	58.5	1	172	89.8
54110	4	Prodromal	29	0	0	0.06	0.19	122	1.5	0.36	1.45333	2.18	260	4.2	97	4.9	3.7	133	172	74	4.3	59.5	0	159	60.5
54144	1	Parkinson's Disease	27	0	0	0.05	0.17	145	1.48	0.51	2.5	3.7	371	5.2	100	5.3	4.6	136	286	75	5.91	64.6	1	168	97.3
54156	4	Prodromal	28	0	0	0.04	0.22	125	2.03	0.51	2.61576	5.31	309	3.9	99	6.3	4.6	137	333	68	8.1	58.8	0	160	84.1
54161	1	Parkinson's Disease	27	0	0	0.03	0.02	149	1.39	0.34	1.47482	2.05	203	4.6	99	5.7	4.2	141	280	75	3.83	68.7	1	186	81.1
54166	4	Prodromal	30	0	0	0.03	0.08	142	2.07	0.37	2.5314	5.24	231	4.3	100	4.9	3.7	137	309	64	7.8	61	0	167	68.3
54196	4	Prodromal	26	2	1	0.01	0.05	114	1	0.23	1.96	1.96	280	3.9	100	5.1	3.7	137	244	69	3.24	64.1	0	151	48.2
54197	1	Parkinson's Disease	27	2	1	0.02	0.23	154	1.8	0.31	1.65	2.97	177	5.1	100	4.7	3.9	137	345	65	5.34	67.8	1	177	72.7
54215	4	Prodromal	23	0	1	0.04	0.14	113	0.82	0.25	3	2.46	259	4.2	100	4.7	3.7	139	232	65	3.71	81.3	0	155	72.6
54262	4	Prodromal	28	1	1	0.09	0.12	155	1.2	0.32	2.21667	2.66	220	5	102	5	4.2	135	375	70	4.4	71.3	1	171	83.9
54265	1	Parkinson's Disease	24	1	1	0.07	0.11	149	1.77	0.36	1.39548	2.47	232	4.9	97	5.7	3.9	136	452	82	4.78	75.2	1	171	77.1
54266	4	Prodromal	30	0	0	0.05	0.19	127	1.77	0.47	2.62712	4.65	309	4.4	102	5.2	4.5	138	167	63	7.12	61.5	0	151	54.4
54309	4	Prodromal	24	1	1	0.05	0.15	144	1.51	0.34	1.6755	2.53	260	4.5	103	6.2	4.4	139	428	67	4.58	72	1	174	109.5
54373	4	Prodromal	30	0	0	0.06	0.23	134	0.92	0.32	3.69565	3.4	256	4.6	101	5.2	4.2	140	250	76	4.93	65.3	0	160	58.9
54391	4	Prodromal	26	1	1	0.03	0.1	136	0.67	0.46	20	13.4	309	4.4	107	5.1	4.1	143	363	60	14.65	62.6	0	154	56.3
54446	4	Prodromal	27	0	0	0.04	0.27	120	2.59	0.28	1.16602	3.02	409	4.2	101	4.8	4	138	214	68	6.19	51.8	0	170	104.3
54908	4	Prodromal	29	1	1	0.03	0.11	137	1.41	0.24	2.62411	3.7	249	4.9	102	4.9	4.8	139	178	66	5.49	64.5	0	163	56.2
54937	4	Prodromal	28	1	1	0.05	0.41	137	1.94	0.35	1.66495	3.23	269	4.2	105	5.1	5.2	143	381	67	5.98	84.3	0	165	70.3
54991	4	Prodromal	28	0	0	0.02	0.12	146	1.28	0.28	2.57031	3.29	261	4.5	100	6.4	4.2	137	357	63	4.98	59.6	1	178	70.3
55031	4	Prodromal	30	0	0	0.01	0.12	134	0.96	0.32	2.73958	2.63	225	4.2	104	5	3.8	142	375	72	4.04	62.3	0	169	57.3
55094	4	Prodromal	29	0	0	0.06	0.07	128	2.26	0.35	0.924779	2.09	291	4.1	98	5.2	4.1	134	244	69	4.84	61.5	0	163	72.6
55098	4	Prodromal	25	0	1	0.11	0.32	158	2.07	0.65	2.42995	5.03	249	5.5	100	4.3	4.4	138	286	73	8.17	67	1	175	86.2
55124	1	Parkinson's Disease	30	0	0	0.09	0.07	135	1.71	0.48	2.7193	4.65	255	4.4	99	4.7	4.6	138	184	68	6.99	59.3	0	172	56.7
55151	4	Prodromal	26	1	1	0.05	0.06	156	1.77	0.57	2.84746	5.04	209	5.1	100	5.4	4.1	139	351	70	7.51	65.2	1	177	74.8
55251	1	Parkinson's Disease	28	0	0	0.04	0.23	148	1.95	0.31	1.12308	2.19	254	5.2	99	5.8	4.5	138	452	70	4.72	59.1	1	180	112.3
55282	4	Prodromal	28	1	1	0.05	0.05	125	1.78	0.33	1.91573	3.41	253	4.1	97	4.7	4.2	137	244	83	5.62	55.7	0	160	63.2
55349	4	Prodromal	29	0	0	0.04	0.05	130	1.93	0.44	2.45078	4.73	192	4.2	99	9	3.9	139	399	65	7.18	67.4	0	154	70.3
55380	4	Prodromal	28	0	0	0.05	0.19	122	1.38	0.46	3.15217	4.35	306	4.2	99	4.6	4.2	136	404	66	6.44	66	0	155	118.2
55395	1	Parkinson's Disease	29	0	0	0.02	0.1	103	1.54	0.07	1.14286	1.76	180	3.5	98	5.9	4.6	136	280	69	3.49	66.9	0	163	82.5
55441	1	Parkinson's Disease	25	1	1	0.05	0.11	160	1.22	0.33	2.77869	3.39	238	5.3	97	6.2	4.2	136	357	77	5.1	68.4	1	163	77.9
55468	1	Parkinson's Disease	24	0	1	0.03	0.1	133	2.48	0.44	2.41532	5.99	355	4.3	101	8	5	139	208	72	9.05	51.6	0	152	54.4
55560	4	Prodromal	27	0	0	0.02	0.13	154	1.39	0.48	3.64748	5.07	199	5.1	103	5.6	4.8	140	399	70	7.09	50.5	1	183	131.8
55577	4	Prodromal	29	0	0	0.03	0.08	147	1.97	0.45	2.40102	4.73	280	5.3	101	6.3	4.3	139	357	74	7.27	61.7	1	175	76.2
55653	4	Prodromal	29	0	0	0.04	0.12	131	0.86	0.45	3.87209	3.33	207	4.4	102	5.8	3.7	137	315	64	4.8	58.5	1	180	96.8
55822	4	Prodromal	26	0	0	0.04	0.27	146	1.29	0.38	1.95349	2.52	233	5	101	5.3	4.1	138	375	73	4.5	50.9	1	184	88.8
55842	4	Prodromal	26	1	1	0.01	0.07	125	1.71	0.34	1.82456	3.12	219	4.1	98	5.4	4.1	138	381	79	5.25	58.7	1	172	84.4
55875	1	Parkinson's Disease	27	1	1	0.05	0.12	145	1.25	0.33	2.472	3.09	285	4.7	100	5.4	4	139	321	65	4.84	59	1	178	80.9
55984	4	Prodromal	26	0	0	0.01	0.03	140	0.99	0.23	1.82828	1.81	206	4.3	101	5.3	4.5	137	375	66	3.08	58.8	1	175	97.1
56048	4	Prodromal	26	0	0	0.03	0.18	144	1.42	0.32	1.64085	2.33	108	4.8	104	4.6	4.2	140	422	61	4.27	63.8	1	188	88.5
56126	4	Prodromal	28	0	0	0.03	0.02	139	2.06	0.22	1.29126	2.66	166	4.6	99	5.2	3.8	137	339	81	4.99	56.6	0	155	50.9
56136	4	Prodromal	27	1	1	0.09	0.11	137	1.44	0.46	3.47917	5.01	174	4.4	105	6.4	4.3	140	369	66	7.1	54.7	1	170	84.1
56169	4	Prodromal	26	0	0	0.02	0.01	125	2.1	0.55	2.87619	6.04	396	4.4	99	5.3	4.6	134	297	63	8.73	78.9	0	161	82
56175	4	Prodromal	24	0	1	0.04	0.16	152	1.66	0.36	3.72892	6.19	179	4.9	103	6.4	4.1	139	143	69	8.41	81.7	0	152	60
56184	4	Prodromal	28	0	0	0.06	0.08	153	1.36	0.21	1.71324	2.33	192	4.9	101	5.9	4.4	140	387	68	4.05	63.9	1	179	105.4
56405	1	Parkinson's Disease	27	1	1	0.04	0.16	127	1.9	0.5	2.74211	5.21	247	4.3	101	4.8	4.5	141	291	68	7.81	77.9	0	152	69.1
56457	4	Prodromal	29	0	0	0.01	0.13	108	1.77	0.36	2.12994	3.77	267	3.9	101	5.4	3.9	137	196	75	6.05	45.5	0	173	60.8
56491	4	Prodromal	27	2	1	0.05	0.18	146	1.16	0.43	2.53448	2.94	318	4.7	101	5.3	4.5	135	315	63	4.76	78.8	1	172	90.2
56492	4	Prodromal	29	1	1	0.04	0.11	138	1.68	0.45	2.40476	4.04	223	4.3	102	5.5	4.2	139	357	72	6.32	65.9	0	175	97.5
56558	1	Parkinson's Disease	24	0	1	0.03	0.22	153	2.11	0.3	1.48341	3.13	136	4.9	99	4.8	4.1	135	196	77	5.79	56.7	0	160	85.2
56571	4	Prodromal	26	0	0	0.03	0.1	151	0.93	0.27	4.07527	3.79	284	4.9	102	11.8	4.4	139	178	61	5.12	65.8	1	188	86
56582	4	Prodromal	26	0	0	0.04	0.14	143	1.15	0.34	1.7913	2.06	215	4.7	102	6	4.2	139	446	71	3.73	53.6	1	187	103.4
56593	4	Prodromal	29	0	0	0.06	0.29	133	1.6	0.34	1.8875	3.02	312	4.1	103	5.8	4.6	140	351	67	5.31	62.2	1	173	88.5
56680	4	Prodromal	24	0	1	0.05	0.29	137	1.37	0.44	3.70803	5.08	289	4.7	103	6.9	4.4	138	357	62	7.22	65.3	1	175	77.6
56706	4	Prodromal	24	0	1	0.03	0.12	149	1.41	0.42	3.92908	5.54	211	4.9	100	5.5	4.2	137	381	67	7.53	63.1	1	175	87.4
56744	1	Parkinson's Disease	24	0	1	0.05	0.08	141	0.71	0.28	4.4507	3.16	126	4.6	99	5.8	4.1	138	297	72	4.27	55.7	1	180	79.4
56779	4	Prodromal	27	0	0	0.02	0.14	147	1.76	0.28	1.72159	3.03	171	4.9	102	5.7	4.3	137	387	66	5.24	57.7	1	172	86.2
56800	4	Prodromal	27	0	0	0.08	0.2	127	2.29	0.3	2.28821	5.24	269	4.5	98	5.5	4.2	135	280	71	8.1	55.9	0	163	67.3
56807	4	Prodromal	28	0	0	0.06	0.36	120	2.73	0.4	2.04029	5.57	317	4.2	96	5.3	4.3	136	268	68	9.11	51.5	0	163	90.7
56954	4	Prodromal	23	0	1	0.04	0.23	131	2.63	0.49	2.19392	5.77	353	4.3	98	6.4	3.9	139	381	70	9.16	65.3	0	157	88.5
57090	1	Parkinson's Disease	27	0	0	0.05	0.16	143	1.48	0.47	2.97297	4.4	190	4.5	101	5.1	4	139	327	64	6.57	73.7	1	181	82.7
57127	1	Parkinson's Disease	24	1	1	0.03	0.17	132	1.4	0.69	4.64286	6.5	197	4.2	100	5.8	4.9	139	422	65	8.8	74.9	1	173	72.6
57159	4	Prodromal	26	1	1	0.03	0.15	148	0.9	0.3	3.11111	2.8	197	4.7	102	5.6	4.3	137	363	61	4.18	56.1	1	181	103.5
57170	4	Prodromal	22	0	1	0.03	0.14	141	2.22	0.34	1.16667	2.59	192	4.7	103	5.7	4.3	138	464	70	5.31	75	1	176	98.9
57234	4	Prodromal	27	0	0	0.05	0.16	140	1.15	0.36	5.27826	6.07	468	5.2	99	6.4	4.5	142	321	73	7.79	68.7	0	164	64.1
57277	4	Prodromal	23	0	1	0.01	0.18	135	1.61	0.35	2.98758	4.81	229	4.5	98	5.4	4.7	137	351	69	6.95	61.4	1	178	97.5
57292	4	Prodromal	26	0	0	0.11	0.33	112	2.84	0.47	1.66549	4.73	253	4.1	100	4.8	3.8	138	196	69	8.48	70.8	0	169	84.9
57398	4	Prodromal	29	0	0	0.08	0.13	129	1.8	0.22	1.75556	3.16	335	4.5	104	5.1	4.2	141	280	75	5.39	54.8	0	170	76.2
57447	4	Prodromal	27	0	0	0.02	0.05	146	1.6	0.28	2.2375	3.58	157	4.8	104	5.9	4.4	138	256	59	5.54	71	1	169	77.5
57484	4	Prodromal	30	0	0	0.01	0.07	129	1.26	0.15	1.34127	1.69	191	4.1	102	6	4.1	141	226	69	3.17	61	0	172	57.6
57500	4	Prodromal	22	0	1	0.1	0.09	130	1.89	0.45	2.45503	4.64	288	4	101	5.6	4.1	139	244	75	7.18	62.6	0	154	52.4
57605	4	Prodromal	24	1	1	0.01	0.07	140	1.27	0.24	1.48819	1.89	171	5.2	104	4.3	4.4	140	369	66	3.49	65.1	0	152	82.6
57670	4	Prodromal	26	0	0	0.04	0.1	135	1.77	0.2	1.87571	3.32	200	4.9	102	5.3	4.4	140	238	75	5.41	63.4	0	163	56.7
57714	4	Prodromal	28	0	0	0.04	0.12	132	1.34	0.23	1.74627	2.34	318	4.1	99	5.4	4.5	140	291	66	4.08	57.3	0	160	52.2
57738	4	Prodromal	26	0	0	0.05	0.09	146	1.25	0.39	2.136	2.67	140	4.4	105	5.4	4.5	139	274	64	4.44	61.9	1	180	81.6
57798	1	Parkinson's Disease	13	3	1	0.03	0.23	151	2.55	0.43	1.76863	4.51	148	4.5	98	3.6	4.3	137	351	73	7.74	84.7	1	155	75.3
57813	1	Parkinson's Disease	28	1	1	0.05	0.39	121	1.6	0.57	2.875	4.6	268	4.2	101	5.3	4.3	140	309	69	7.21	53	0	163	59
57946	4	Prodromal	27	0	0	0.04	0.21	130	1.86	0.32	2.22581	4.14	260	4	101	5.2	5.1	139	286	64	6.59	57.3	0	169	65.9
57961	4	Prodromal	27	0	0	0.06	0.18	127	1.14	0.32	2.91228	3.32	207	4.1	100	5.5	4.4	136	280	66	5.03	61	0	164	68.3
57965	4	Prodromal	24	0	1	0.03	0.07	145	1.63	0.34	2.1227	3.46	176	4.6	98	5.8	4.3	136	369	74	5.54	54.5	1	173	81.6
58026	4	Prodromal	23	0	1	0.03	0.07	136	1.86	0.48	2.04839	3.81	246	4.7	104	5.7	4.3	138	404	67	6.25	65.4	0	158	75.9
58027	4	Prodromal	28	0	0	0.05	0.1	140	0.98	0.28	4.32653	4.24	188	4.6	99	5	4.3	136	387	69	5.66	77	1	171	88
58030	1	Parkinson's Disease	28	0	0	0.06	0.28	148	1.73	0.45	3.66474	6.34	261	5.4	100	6.3	4.4	140	393	65	8.85	66	1	183	108
58070	4	Prodromal	28	0	0	0.03	0.09	131	1.44	0.39	3.74306	5.39	276	4.5	99	4.7	4	143	226	68	7.34	66.4	0	157	57.2
58074	4	Prodromal	28	0	0	0.05	0.08	144	1.29	0.21	2.36434	3.05	228	4.8	98	5	4.2	138	268	69	4.68	54.3	0	0	0
58099	4	Prodromal	25	0	1	0.03	0.18	125	1.67	0.35	2.2515	3.76	302	4.3	98	7	4.4	134	404	70	6	61.3	1	176	96.5
58111	4	Prodromal	25	2	1	0.04	0.14	129	1.88	0.36	2.64362	4.97	516	4.5	99	0	0	136	256	0	7.39	51.1	0	158	55.1
58138	4	Prodromal	28	0	0	0.07	0.18	142	3.73	0.48	0.946381	3.53	271	4.8	100	5.5	3.6	138	523	76	7.99	52.3	1	175	81.6
58141	1	Parkinson's Disease	24	1	1	0.01	0.04	126	1.21	0.29	3.42149	4.14	179	4.3	101	5.3	4.1	139	167	65	5.69	74.5	0	171	56.8
58164	4	Prodromal	27	0	0	0.07	0.33	147	1.75	0.26	1.35429	2.37	186	4.5	101	4.5	4.5	139	393	65	4.78	57.5	1	178	80.9
58182	4	Prodromal	29	0	0	0.05	0.2	143	1.83	0.37	2.3224	4.25	303	4.5	101	4.5	4.4	136	244	70	6.71	56.2	0	172	68.8
58221	4	Prodromal	30	0	0	0.02	0.05	141	1.49	0.24	1.60403	2.39	190	4.4	102	5	4.2	138	190	65	4.19	50.7	0	158	63.7
58224	4	Prodromal	28	0	0	0.02	0.14	129	1.65	0.35	1.07879	1.78	250	4.2	104	4.9	4.5	140	178	64	3.94	59.7	0	170	75.8
58327	4	Prodromal	29	0	0	0.02	0.2	157	1.85	0.5	1.77297	3.28	200	5.1	101	4.9	4.2	136	399	66	5.84	55.2	1	175	97.5
58342	4	Prodromal	27	0	0	0.03	0.04	129	0.63	0.15	3.06349	1.93	203	4.6	91	5.3	4.3	131	232	71	2.77	58.6	0	163	38.9
58420	1	Parkinson's Disease	27	0	0	0.02	0.08	140	1.07	0.33	2.09346	2.24	224	4.6	100	5	4.8	139	315	74	3.73	69.5	1	166	65.8
58431	1	Parkinson's Disease	29	0	0	0.05	0.13	130	1.32	0.43	3.31818	4.38	202	4.2	100	5.2	4.1	137	333	68	6.31	76.7	1	187	85.7
58438	1	Parkinson's Disease	20	1	1	0.02	0.14	145	1.44	0.21	2.42361	3.49	171	4.2	107	4.7	4.1	143	351	63	5.3	75.2	1	194	109.9
58454	1	Parkinson's Disease	27	1	1	0.03	0.04	156	1.24	0.32	5.10484	6.33	219	4.9	101	4.8	4.3	138	428	69	7.96	66.4	1	176	67.9
58510	1	Parkinson's Disease	24	0	1	0.08	0.09	146	1.33	0.32	2.50376	3.33	269	4.6	104	4.9	4.9	140	321	68	5.15	67.5	1	173	77.1
58527	4	Prodromal	23	3	1	0.05	0.12	128	1.8	0.51	4.26111	7.67	231	4.1	102	4.9	3.9	138	309	72	10.15	49	0	164	74.1
58653	4	Prodromal	27	0	0	0.03	0.21	140	2.18	0.56	2.22936	4.86	408	5.2	101	6.4	4.8	139	345	71	7.84	64	0	158	70
58671	1	Parkinson's Disease	25	0	1	0.04	0.07	138	0.92	0.39	2.6087	2.4	286	4.5	103	6.7	4	141	303	67	3.81	68.4	1	170	87.5
58680	4	Prodromal	30	0	0	0.08	0.11	123	1.42	0.45	2.5	3.55	256	4.2	101	4.9	4.3	140	178	70	5.61	55.1	0	170	88.9
58694	4	Prodromal	30	0	0	0.04	0.08	133	0.73	0.23	6.0137	4.39	216	4.5	103	5.6	4.1	141	351	69	5.47	60.1	0	161	58.5
58716	4	Prodromal	27	0	0	0.03	0.09	157	1.23	0.29	2.95122	3.63	261	4.9	103	5	4	138	280	68	5.27	56.6	0	158	69.7
58721	4	Prodromal	25	0	1	0.06	0.32	139	1.56	0.3	3.07692	4.8	155	4.2	0	0	0	0	0	0	7.03	51.6	0	170	66.9
58767	4	Prodromal	26	0	0	0.02	0.1	144	0.88	0.36	3.80682	3.35	113	4.7	101	5.3	4.1	139	291	69	4.71	62.1	1	176	78.1
58783	1	Parkinson's Disease	28	1	1	0.04	0.08	129	1.08	0.42	4.39815	4.75	215	4.4	102	5.8	4.2	137	167	76	6.38	49.8	0	160	70.5
58843	4	Prodromal	27	0	0	0.04	0.13	147	1.23	0.21	2.84553	3.5	236	5	101	5.8	4.3	139	369	69	5.11	54.5	1	178	106.6
58909	4	Prodromal	27	0	0	0.02	0.2	152	2.02	0.31	1.19802	2.42	211	4.8	104	5.1	4.4	141	351	72	4.97	68.5	1	170	79.4
58916	4	Prodromal	27	1	1	0.04	0.12	132	2.35	0.36	1.85106	4.35	354	4.3	96	5	4.2	131	190	68	7.22	64	0	154	65.5
58990	4	Prodromal	25	1	1	0.02	0.1	128	2.31	0.49	1.12554	2.6	231	4	103	5.2	4.8	139	297	65	5.51	66.2	0	160	57.6
59042	4	Prodromal	27	0	0	0.01	0.11	121	2.35	0.23	1.16596	2.74	215	4	102	4.9	4.5	138	274	68	5.43	60.4	0	173	85.3
59053	4	Prodromal	22	0	1	0.08	0.21	140	1.59	0.25	1.8239	2.9	213	4.9	102	5.2	3.9	142	286	69	5.03	63.5	0	159	50.6
59121	1	Parkinson's Disease	25	0	1	0.04	0.18	144	1.67	0.48	2.58683	4.32	296	4.9	101	4.5	4.2	139	268	72	6.68	66.3	0	170	85.5
59174	4	Prodromal	29	1	1	0.06	0.07	144	1.49	0.31	1.63087	2.43	192	5	100	5.6	4.5	136	226	68	4.36	61.6	0	163	57.6
59178	4	Prodromal	24	0	1	0.05	0.23	133	1.81	0.41	3.33702	6.04	152	4.4	101	12.2	4.5	139	274	71	8.55	61.5	0	160	84.1
59253	4	Prodromal	24	0	1	0.04	0.08	137	1.4	0.24	1.46429	2.05	232	4.5	102	5.4	4	140	309	75	3.82	65.7	0	160	57.7
59293	4	Prodromal	24	1	1	0.02	0.08	131	1.22	0.31	2.02459	2.47	226	4.4	101	4.7	4.6	142	333	66	4.09	66.3	1	183	66
59310	4	Prodromal	28	1	1	0.04	0.12	122	2.1	0.51	2.49524	5.24	196	4	97	6.1	4.4	138	333	68	8.02	65.1	0	154	66.6
59390	4	Prodromal	30	0	0	0.05	0.21	131	2.79	0.51	1.93907	5.41	416	4.4	99	5	4.1	138	268	74	8.95	57.8	0	150	79.5
59398	1	Parkinson's Disease	21	1	1	0.05	0.21	156	1.28	0.35	3.90625	5	309	5	101	5	4	140	291	70	6.89	66.7	1	178	79.4
59409	4	Prodromal	26	0	0	0.06	0.2	131	2.9	0.31	1.46207	4.24	235	4.4	102	5.2	4.3	139	381	72	7.7	63.2	0	166	115.6
59466	4	Prodromal	27	0	0	0.08	0.14	168	2.38	0.36	1.39496	3.32	227	5.6	99	5.5	4.4	139	404	77	6.28	57.7	1	168	77.1
59483	4	Prodromal	30	0	0	0.05	0.04	136	1.04	0.14	3.59615	3.74	183	4.1	0	0	0	0	0	0	5.01	57.6	0	171	59
59503	4	Prodromal	25	0	1	0.03	0.12	141	1.82	0.24	1.65934	3.02	251	4.9	103	6.1	4.9	140	422	72	5.22	50.8	0	152	83
59507	1	Parkinson's Disease	24	1	1	0.08	0.17	141	1.14	0.36	5.00877	5.71	289	4.9	99	10.5	4.5	136	232	74	7.45	69.4	1	196	127
59539	4	Prodromal	23	0	1	0.04	0.05	135	1.79	0.73	1.83799	3.29	280	4.5	102	5.4	4.1	138	351	70	5.9	54.8	0	173	108.4
59545	4	Prodromal	28	0	0	0.04	0.09	140	1.45	0.39	2.76552	4.01	347	5.1	91	4.9	3.4	131	291	67	5.97	68	0	158	58.4
59552	4	Prodromal	26	0	0	0.08	0.27	143	3.02	0.39	1.42053	4.29	260	4.9	100	5.7	4.1	141	506	68	8.06	57.9	1	176	101.5
59558	4	Prodromal	25	1	1	0.02	0.06	120	1.44	0.33	2.01389	2.9	289	3.9	105	6.1	4.2	142	208	68	4.75	73.5	0	152	65.9
59583	4	Prodromal	27	0	0	0.02	0.14	134	1.4	0.29	3.20714	4.49	255	4.8	102	4.6	4.5	141	291	76	6.34	58.7	0	149	56.8
59614	4	Prodromal	24	0	1	0.02	0.14	133	0.76	0.24	2.31579	1.76	188	4.5	105	5.4	4.6	142	190	68	2.92	65	0	163	59
59649	1	Parkinson's Disease	24	1	1	0.05	0.12	146	1.04	0.18	3.32692	3.46	161	4.6	106	5.6	4	143	315	73	4.85	69.6	1	170	90.7
59733	4	Prodromal	28	1	1	0.03	0.11	155	1.95	0.48	2.47692	4.83	190	5	104	5.6	4.2	139	470	67	7.4	53.9	1	188	113.1
59797	4	Prodromal	29	2	1	0.03	0.13	144	1.34	0.23	2.29851	3.08	179	4.5	102	4.2	4.3	139	244	63	4.82	61.1	0	171	62.3
59866	4	Prodromal	26	0	0	0.05	0.13	163	1.57	0.26	2.87898	4.52	289	5.1	101	6.1	3.8	138	256	67	6.54	56.3	1	180	102.3
59869	4	Prodromal	28	1	1	0.03	0.14	147	1.1	0.51	3.71818	4.09	240	4.8	94	5.4	3.7	131	262	66	5.87	64.2	0	166	75
60002	4	Prodromal	24	0	1	0.1	0.25	150	1.1	0.34	3.17273	3.49	179	4.6	104	5.3	4.1	140	345	68	5.29	77	1	178	82
60003	4	Prodromal	26	0	0	0.05	0.21	170	1.49	0.38	2.37584	3.54	251	6.1	100	5.9	3.7	141	410	74	5.68	70.8	1	180	105
60013	4	Prodromal	29	0	0	0.04	0.05	149	1.42	0.23	2.43662	3.46	171	4.7	105	5.1	4.1	142	327	66	5.2	61.8	1	180	81.6
60023	4	Prodromal	27	0	0	0.06	0.08	123	1.29	0.22	1.55039	2	184	4.9	103	4.9	4.3	140	399	68	3.64	63.4	1	188	149.7
60024	4	Prodromal	24	1	1	0.12	0.25	141	1.56	0.33	2.09615	3.27	284	4.3	103	5.3	3.9	143	404	74	5.53	66.1	1	180	86.2
60033	4	Prodromal	27	1	1	0.02	0.06	137	1.47	0.36	2.53061	3.72	207	4.4	105	5.1	3.8	142	184	63	5.63	67.7	0	165	61.7
60035	4	Prodromal	27	1	1	0.08	0.26	143	2.29	0.32	1.37991	3.16	224	4.8	107	6.1	4.2	143	414	61	6.11	66.5	1	182	84
60036	4	Prodromal	25	1	1	0.06	0.17	140	2.21	0.29	1.74208	3.85	224	4.8	106	4.9	4.4	145	165	71	6.59	70.8	0	167	62
60046	4	Prodromal	30	1	1	0.05	0.29	155	1.4	0.37	2.28571	3.2	159	4.9	109	4.5	4.4	146	341	73	5.31	73.2	1	165	65
60056	4	Prodromal	23	0	1	0.04	0.03	153	1.42	0.42	2.95775	4.2	236	4.8	101	5	4.4	139	501	72	6.11	70.3	1	186	78.9
60057	4	Prodromal	23	0	1	0.07	0.09	179	1.84	0.42	2.56522	4.72	189	5.9	100	21	4.8	137	271	70	7.13	61.2	1	166	80.7
60059	4	Prodromal	24	1	1	0.06	0.14	154	1.58	0.31	2.72785	4.31	174	5	105	8	5.1	141	476	73	6.4	70.8	1	175	90.9
60060	4	Prodromal	27	0	0	0.06	0.16	147	1.83	0.28	1.89071	3.46	219	4.8	107	5.2	4	143	337	71	5.79	65.7	0	158	62
60063	4	Prodromal	14	0	1	0	0	152	1.68	0.47	2.71429	4.56	167	4.6	102	6.7	4.4	142	174	75	6.7	71.3	1	166	77
60065	4	Prodromal	24	2	1	0.04	0.11	111	2.34	0.29	1.33761	3.13	305	4.1	100	10	4.7	140	290	75	5.91	65.6	0	159	69.7
60073	4	Prodromal	28	1	1	0.02	0.08	164	2.07	0.36	1.22222	2.53	146	5.1	103	5	3.9	140	367	65	5.06	65.4	1	185	95
60074	4	Prodromal	26	0	0	0.04	0.21	157	1.93	0.35	1.44041	2.78	269	5.1	100	5.2	4.2	139	439	70	5.32	74.3	1	173	80
60075	4	Prodromal	30	0	0	0.04	0.24	169	2.04	0.46	2.55392	5.21	157	5.4	98	5.9	4.5	139	394	72	8	66.4	1	184	91
60091	4	Prodromal	30	0	0	0.02	0.13	149	1.11	0.36	2.16216	2.4	165	4.5	100	7.3	4.7	136	250	68	4.02	61.9	1	188	94.2
60095	4	Prodromal	28	0	0	0	0.36	130	1.39	0.26	2.25899	3.14	183	5.2	101	8.9	4.1	141	458	77	5.14	73.5	1	167	79.2
60118	4	Prodromal	27	0	0	0.03	0.15	171	1.08	0.36	2.5	2.7	138	5.3	102	5.7	4.2	137	315	68	4.32	58.9	1	170	78
60122	4	Prodromal	30	0	0	0.08	0.13	155	2.44	0.36	1.88934	4.61	143	4.9	100	4.4	5.5	137	396	84	7.62	70.4	1	170	63
60148	4	Prodromal	24	0	1	0.05	0.14	149	1.92	0.32	1.67188	3.21	167	4.4	105	5.8	4	139	349	68	5.64	66.5	1	171	79
60170	4	Prodromal	27	0	0	0.05	0.15	135	2.23	0.46	2.19283	4.89	219	4.9	98	8.7	3.7	144	315	76	7.78	62.4	1	171	77.6
60171	4	Prodromal	28	0	0	0.03	0.04	146	1.19	0.22	1.36134	1.62	226	4.7	101	4.7	4.5	140	268	65	3.09	68.6	1	178	82.1
70035	4	Prodromal	19	0	1	0.06	0.08	141	1.93	0.65	2.62176	5.06	180	4.6	101	6	4.7	143	250	70	7.77	71	0	160	56.9
70087	4	Prodromal	27	0	0	0.03	0.18	128	1.69	0.55	2.52071	4.26	414	4.3	102	4.6	4.2	141	226	69	6.7	63.8	0	0	0
70106	4	Prodromal	26	0	0	0.03	0.09	138	0.61	0.21	3.13115	1.91	213	4.4	102	5.2	4.9	141	369	65	2.87	61.7	1	185	82.1
70179	4	Prodromal	25	0	1	0.06	0.31	124	1.49	0.25	1.97987	2.95	195	4	104	3.4	4.3	144	274	63	5.05	72.2	0	160	60
70188	1	Parkinson's Disease	25	1	1	0.06	0.32	153	1.63	0.42	3.27607	5.34	184	4.7	102	6.2	4.1	141	315	70	7.76	67.5	1	172	88.6
70241	4	Prodromal	26	0	0	0.02	0.11	145	1	0.28	3.14	3.14	246	4.7	101	5.7	4.6	138	357	68	4.55	64.4	1	178	84.4
70326	1	Parkinson's Disease	26	0	0	0.05	0.07	136	1.26	0.21	3.15079	3.97	306	4.6	105	5.4	4.7	142	357	69	5.56	70.6	0	155	59.4
70345	4	Prodromal	27	0	0	0.02	0.08	149	2.19	0.35	1.43379	3.14	251	4.8	100	5.2	4.6	139	428	76	5.79	50.4	1	177	91.9
70347	4	Prodromal	30	0	0	0.04	0.39	135	1.58	0.33	3.68354	5.82	223	4.4	100	4.9	5	138	202	71	8.16	51.6	0	178	77.8
70354	1	Parkinson's Disease	24	0	1	0.03	0.04	154	1.78	0.31	3.05618	5.44	142	4.9	102	5.3	4.6	142	351	76	7.61	44.6	1	185	79.4
70378	4	Prodromal	30	0	0	0.02	0.05	140	1.44	0.17	1.05556	1.52	247	4.4	100	5.2	4.5	140	256	69	3.21	69.8	0	158	59
70432	4	Prodromal	26	0	0	0.03	0.12	164	1.04	0.46	4.00962	4.17	138	5.3	102	6.6	3.9	139	428	71	5.83	61.9	1	179	93.4
70453	4	Prodromal	30	0	0	0.04	0.19	145	2.35	0.38	3.00426	7.06	436	5.2	99	8.2	3.6	139	220	73	10.02	49.7	0	165	131.8
70463	1	Parkinson's Disease	29	1	1	0.06	0.13	138	2.77	0.59	1.72924	4.79	261	4.2	102	5.8	4.3	137	428	68	8.34	67	1	175	106
70519	4	Prodromal	28	0	0	0.01	0.11	128	1.78	0.19	2.05056	3.65	250	4.1	95	7.1	4.1	135	339	71	5.73	60.1	0	167	99.7
70630	4	Prodromal	27	1	1	0.04	0.38	147	1.37	0.32	3.60584	4.94	194	5.1	98	6	3.9	138	303	73	7.06	59.4	1	180	122.2
70631	4	Prodromal	24	0	1	0.02	0.17	130	2.4	0.51	2.01667	4.84	306	4.8	99	4.9	4.8	139	286	79	7.95	52.2	0	171	70.2
70636	4	Prodromal	23	0	1	0.04	0.11	139	0.79	0.24	4.83544	3.82	120	4.5	94	10.9	4.2	131	357	72	5	65.5	1	173	85.8
70645	4	Prodromal	30	0	0	0.05	0.09	145	1.4	0.34	3.51429	4.92	255	4.7	100	5.3	4.9	140	321	70	6.81	62.2	0	173	70.9
70652	4	Prodromal	27	0	0	0.03	0.42	124	1.46	0.21	1.9726	2.88	144	3.8	104	4.6	4.2	143	226	70	5.01	70.8	0	155	64.5
70654	4	Prodromal	24	1	1	0.03	0.31	148	1.09	0.48	4.46789	4.87	213	4.9	100	5.9	4.1	138	381	70	6.79	63	1	180	80
70658	4	Prodromal	27	0	0	0.04	0.13	127	2.01	0.35	2.42289	4.87	267	5	102	4.2	4.1	140	286	72	7.4	53.9	1	185	115.7
70659	4	Prodromal	30	0	0	0.02	0.05	135	1.48	0.3	2.32432	3.44	192	4.2	103	5.4	4.5	138	238	73	5.28	48.5	0	168	83.2
70736	4	Prodromal	30	0	0	0.02	0.05	145	1.57	0.25	1.24204	1.95	215	4.2	103	4.4	4.4	140	268	67	3.85	49.7	1	175	73.5
70810	4	Prodromal	23	0	1	0.02	0.09	126	1.26	0.22	2.31746	2.92	229	4.1	97	7.2	4.7	137	184	66	4.51	71.3	1	176	90.5
70818	1	Parkinson's Disease	29	1	1	0.03	0.49	130	1.75	0.45	1.8	3.15	271	4.1	100	5.3	4.3	139	321	69	5.88	64.5	1	178	76.2
70977	4	Prodromal	25	0	1	0.02	0.39	134	1.31	0.26	2.47328	3.24	182	4.5	103	5.1	4.7	141	351	68	5.22	63.1	0	160	72.6
71045	4	Prodromal	27	0	0	0.07	0.08	165	2.02	0.37	1.55941	3.15	269	5.6	104	6.1	4.1	143	393	72	5.68	57.2	1	176	96.3
71065	4	Prodromal	28	0	0	0.06	0.16	131	1.7	0.3	1.72941	2.94	285	4.3	102	4.7	4.3	137	232	62	5.15	57.2	0	165	65.9
71097	4	Prodromal	26	0	0	0.02	0.13	131	2.46	0.36	2.04065	5.02	237	4.5	100	5.6	4.4	138	244	74	8	58.9	0	170	81.6
71098	4	Prodromal	27	0	0	0.05	0.15	136	1.96	0.48	1.29082	2.53	272	4.3	102	5.1	4.8	143	440	80	5.16	67.6	1	175	72.7
71107	4	Prodromal	23	0	1	0.03	0.07	156	1.27	0.3	2.44094	3.1	202	5.4	105	4.9	4.4	141	422	66	4.78	47.9	1	183	111.1
71150	4	Prodromal	21	0	1	0.06	0.2	128	1.9	0.47	2.11579	4.02	251	4.1	110	5.9	4.6	147	387	63	6.65	81.8	1	191	89.5
71189	1	Parkinson's Disease	28	0	0	0.02	0.07	162	1.3	0.4	3.30769	4.3	222	5.3	104	5.2	4.4	141	410	73	6.09	59.8	1	169	83.6
71215	4	Prodromal	28	0	0	0.05	0.17	112	1.28	0.32	3.53906	4.53	271	3.8	100	7.9	4.8	141	345	75	6.36	62.3	0	155	57.6
71236	4	Prodromal	28	0	0	0.07	0.23	137	1.26	0.4	3.72222	4.69	297	5.7	105	6.2	4.7	139	428	75	6.64	71.1	1	163	85.9
71375	4	Prodromal	24	0	1	0.05	0.58	131	2.54	0.52	3.1378	7.97	280	4.4	104	5.7	4.1	143	381	71	11.65	71.3	0	171	74.6
71387	4	Prodromal	27	1	1	0.03	0.15	131	2.41	0.26	1.74689	4.21	258	4.2	103	6.1	4	141	274	68	7.06	66.2	0	158	61.3
71394	4	Prodromal	27	0	0	0.03	0.1	131	1.9	0.25	2.62632	4.99	257	4.1	101	5.7	4.7	141	250	69	7.28	50.5	0	168	67.3
71423	4	Prodromal	28	0	0	0.02	0.2	111	1.46	0.31	3.21233	4.69	276	4	103	6.4	4.3	142	333	63	6.69	65	0	155	80.1
71452	4	Prodromal	29	0	0	0.07	0.46	118	2.4	0.48	2.57917	6.19	283	4	99	7.7	3.6	141	345	66	9.6	69.1	0	160	116.4
71521	4	Prodromal	23	0	1	0.08	0.18	153	1.36	0.41	2.61029	3.55	333	5.1	101	10.5	4.9	139	280	65	5.58	62.1	1	163	97.5
71658	4	Prodromal	28	2	1	0.03	0.06	146	1.86	0.39	1.94624	3.62	259	5	102	4.9	4	138	345	70	5.96	61	0	159	79.1
71679	4	Prodromal	28	0	0	0.05	0.39	158	1.11	0.29	3.4955	3.88	239	5.1	101	4.6	5.4	140	458	71	5.72	55.8	1	183	83.2
71770	4	Prodromal	25	0	1	0.05	0.18	130	2.39	0.24	1.97908	4.73	260	4.1	105	5.1	4.1	144	226	67	7.59	57.3	0	162	79.2
71809	1	Parkinson's Disease	28	0	0	0.09	0.16	143	1.55	0.56	5.74839	8.91	167	5	103	6.8	4.3	138	268	69	11.26	55.6	1	178	95.5
71880	4	Prodromal	27	0	0	0.04	0.07	151	1.58	0.41	2.99367	4.73	262	5.2	103	5.4	4.1	142	375	69	6.83	66.7	1	179	82.1
71903	4	Prodromal	30	0	0	0.04	0.11	129	2.31	0.31	1.74892	4.04	300	4.3	96	4.4	4	137	339	78	6.79	56.6	0	160	59.4
71935	1	Parkinson's Disease	25	0	1	0.06	0.06	167	1.42	0.65	3.51408	4.99	249	5.5	99	5.4	3.9	142	327	70	7.18	65.4	1	173	78.5
71978	1	Parkinson's Disease	21	0	1	0.03	0.13	128	1.84	0.34	3.55435	6.54	182	4.8	103	5.1	3.6	140	286	70	8.89	72.1	0	153	54
72082	4	Prodromal	29	0	0	0.02	0.04	116	2.18	0.23	1.83486	4	244	4.2	102	4.8	4.6	136	238	68	6.47	55.5	0	165	145.6
72083	4	Prodromal	22	0	1	0.03	0.27	144	1.3	0.44	4.55385	5.92	301	5	100	5.2	3.9	138	226	67	7.97	67.9	0	165	69.3
72110	4	Prodromal	29	0	0	0.04	0.08	129	3.35	0.38	1.07761	3.61	248	4.3	104	5.4	4.5	139	190	69	7.45	58.6	0	168	72.7
72138	4	Prodromal	28	0	0	0.01	0.03	143	1.11	0.31	3.32432	3.69	235	4.7	102	5	4.9	143	333	69	5.14	55.4	0	170	59.1
72222	4	Prodromal	27	0	0	0.03	0.11	137	1.22	0.43	4.27869	5.22	329	4.7	102	5.5	4.7	144	309	75	7	66.1	1	183	73.9
72283	4	Prodromal	28	0	0	0.02	0.13	140	0.93	0.23	3.58065	3.33	221	4.8	101	6.1	4.5	139	357	69	4.64	59.7	1	162	85.2
72419	4	Prodromal	27	0	0	0.05	0.15	129	2	0.31	1.535	3.07	286	4.1	103	5.8	4.4	139	369	75	5.58	59.2	0	170	89.1
72562	4	Prodromal	29	0	0	0.02	0.18	130	2.01	0.36	2.34328	4.71	476	4.5	104	4.9	4.5	143	184	74	7.28	61.9	0	160	56.7
72651	4	Prodromal	26	0	0	0.1	0.19	159	2.84	0.63	1.67958	4.77	247	5	101	5.1	4.4	137	327	71	8.53	61.1	1	172	89
72760	4	Prodromal	25	1	1	0.03	0.2	133	1.5	0.42	1.9	2.85	234	4.4	103	4.9	4.6	140	286	59	5	72.8	0	155	52.7
72784	1	Parkinson's Disease	27	0	0	0.03	0.04	128	2.14	0.29	1.66355	3.56	203	4.3	106	5.1	5.1	143	280	66	6.06	76.2	0	154	55.6
72791	4	Prodromal	30	0	0	0.11	0.35	136	3.28	0.28	1.02439	3.36	225	4.8	99	5.3	4.3	139	387	70	7.37	56	0	168	71.5
72826	1	Parkinson's Disease	26	0	0	0.06	0.07	136	1.69	0.51	3.27219	5.53	256	4.6	103	4.5	4.3	141	250	73	7.86	69.7	0	161	63.3
72877	4	Prodromal	26	0	0	0.07	0.09	167	1.57	0.42	2.76433	4.34	150	5.2	103	4.9	4.3	140	399	68	6.48	71.7	1	190	97.1
73082	4	Prodromal	26	1	1	0.03	0.07	149	1.57	0.42	3.8535	6.05	342	5.1	103	4.9	4.6	145	399	69	8.14	66.9	0	150	55.8
73114	4	Prodromal	26	1	1	0.04	0.12	130	0.76	0.37	6.26316	4.76	240	4.3	100	9	3.6	140	315	66	6.05	70.2	1	172	84.5
73115	1	Parkinson's Disease	28	0	0	0.01	0.06	126	1.03	0.33	3.08738	3.18	231	4.1	99	5.9	4.2	141	232	66	4.61	65.4	0	167	67.5
73134	4	Prodromal	23	0	1	0.05	0.11	127	2.25	0.54	1.87556	4.22	315	4.5	103	5.7	4.4	143	315	68	7.17	69.8	0	160	65.8
73192	4	Prodromal	26	0	0	0.04	0.1	147	1.89	0.82	3.92593	7.42	210	4.9	100	5.9	4.1	141	327	69	10.26	61.5	1	190	86.2
73397	4	Prodromal	30	0	0	0.02	0.13	143	2.26	0.34	2.11062	4.77	323	5.5	104	7.2	4.5	141	351	64	7.53	53.3	1	169	107.1
73467	4	Prodromal	28	0	0	0.08	0.32	143	3.02	1.01	2.38742	7.21	256	4.7	97	9.9	3.5	140	565	73	11.64	66.8	1	166	90.7
73614	1	Parkinson's Disease	29	2	1	0.03	0.09	132	0.55	0.23	4.83636	2.66	156	4.7	100	4.9	4.8	139	291	64	3.56	76	0	160	52.2
73616	4	Prodromal	25	0	1	0.02	0.08	146	1.12	0.29	2.80357	3.14	150	5	101	6.7	4.5	140	321	69	4.64	57.4	1	180	83.9
73673	1	Parkinson's Disease	20	1	1	0.02	0.03	152	1.56	0.45	2.74359	4.28	330	5.1	99	4.7	5.2	139	303	71	6.33	63.3	1	187	83.5
73688	4	Prodromal	27	1	1	0.02	0.16	119	1.04	0.36	1.88462	1.96	274	4.2	103	5.2	4.6	141	399	69	3.54	61	1	182	91.7
73716	4	Prodromal	29	0	0	0.05	0.04	160	1.64	0.43	5.89024	9.66	231	5	98	12.3	3.9	137	470	75	11.82	60.5	1	172	91.2
73787	4	Prodromal	30	0	0	0.02	0.1	149	1.35	0.34	2.23704	3.02	176	4.8	103	5.8	4	139	464	65	4.82	59.3	1	170	70
73887	1	Parkinson's Disease	22	0	1	0.03	0.18	142	1.93	0.62	2.40933	4.65	232	4.6	103	10.3	3.8	139	357	67	7.4	69.1	1	188	101.2
73935	1	Parkinson's Disease	23	3	1	0.03	0.15	151	1.91	0.33	1.96859	3.76	207	5	105	4.9	4.4	143	333	71	6.18	48.8	1	178	77.1
74004	4	Prodromal	22	1	1	0.06	0.22	153	1.88	0.49	2.06915	3.89	170	5	106	5.3	4	141	333	64	6.55	69.9	1	183	99.8
74034	1	Parkinson's Disease	27	0	0	0.02	0.09	134	0.88	0.4	5.45455	4.8	284	4.5	99	4.7	4.3	140	280	76	6.18	71.8	0	155	69.2
74067	1	Parkinson's Disease	23	1	1	0.06	0.09	142	3.16	0.83	2.00633	6.34	336	4.8	98	5.4	4.5	140	238	74	10.49	69.5	0	155	52.7
74158	4	Prodromal	26	0	0	0.03	0.21	134	1.43	0.42	3.0979	4.43	288	4.5	105	9.6	4.4	140	262	67	6.51	63	0	168	102.4
74199	1	Parkinson's Disease	25	2	1	0.02	0.05	132	0.91	0.24	3.53846	3.22	148	4.2	103	5.4	4.7	142	422	71	4.45	60.7	1	173	84.4
74251	4	Prodromal	30	0	0	0.02	0.11	114	2.3	0.54	1.09565	2.52	340	4.3	96	4.7	4.3	137	184	72	5.49	60.4	0	167	64.4
74303	4	Prodromal	29	0	0	0.05	0.23	146	2.87	0.48	1.52962	4.39	267	4.9	100	4.9	4.2	139	297	74	8.01	49.6	1	160	65.9
74307	4	Prodromal	29	0	0	0.04	0.32	125	2.3	0.46	3.24348	7.46	451	4.8	104	6.8	4.4	141	339	72	10.58	50	0	163	137.3
74497	4	Prodromal	27	0	0	0.04	0.06	127	1.23	0.24	3.08943	3.8	239	4.5	102	5.6	4.2	139	202	72	5.38	66.7	0	168	80.3
74544	4	Prodromal	27	0	0	0.08	0.17	133	1.97	0.39	1.86294	3.67	325	4.7	97	6.5	4.7	138	327	71	6.28	68.8	0	157	61.2
74696	4	Prodromal	28	1	1	0.02	0.16	131	1.37	0.32	2.25547	3.09	297	4.3	103	4.8	4.6	141	369	66	4.96	55	1	181	88.7
74739	4	Prodromal	22	3	1	0.02	0.03	124	1.52	0.26	2.02632	3.08	166	3.8	99	5.3	4.3	141	250	72	4.91	58.1	0	163	64.5
74743	4	Prodromal	23	0	1	0.03	0.13	150	1.78	0.35	2.25843	4.02	231	4.8	106	5.3	4.4	144	381	69	6.3	66.8	1	178	89.4
74763	4	Prodromal	28	0	0	0.07	0.12	129	1.9	0.23	0.915789	1.74	225	4.1	103	4.9	4.6	142	268	73	4.06	66.3	0	163	45.4
74779	4	Prodromal	29	0	0	0.07	0.26	113	1.83	0.39	2.18579	4	254	4.2	106	5.3	5.2	144	363	63	6.55	70.8	0	155	92.1
74817	1	Parkinson's Disease	28	0	0	0.06	0.08	144	1.45	0.26	3.23448	4.69	433	4.6	100	6.8	4.6	140	256	69	6.54	58.6	1	177	118
74940	4	Prodromal	29	0	0	0.04	0.27	161	1.47	0.56	2.58503	3.8	237	5.4	102	4.7	4.1	142	339	80	6.13	61.1	1	173	78.9
75134	4	Prodromal	29	0	0	0.03	0.14	136	0.84	0.2	4.21429	3.54	222	4.3	99	4.6	4.2	136	232	66	4.75	57.2	0	170	62
75149	4	Prodromal	27	0	0	0.11	0.21	137	2.01	0.36	2.48756	5	248	4.6	103	6.1	4.2	140	291	68	7.68	72.4	0	157	66.7
75403	4	Prodromal	30	0	0	0.04	0.16	151	1.8	0.4	1.43333	2.58	203	5.3	99	6.1	4	138	446	75	4.98	67	1	180	103
75409	1	Parkinson's Disease	28	0	0	0.03	0.02	126	1.6	0.31	2.4875	3.98	237	4.1	101	5.6	4.2	142	262	74	5.93	70.4	0	157	48.9
75411	4	Prodromal	26	0	0	0.02	0.08	143	2.59	0.2	0.830116	2.15	221	4.6	102	5.3	4.6	140	238	65	5.04	65.5	0	163	65.9
75414	4	Prodromal	26	0	0	0.05	0.14	133	2.27	0.37	1.79295	4.07	338	4.5	100	7.5	4.4	139	297	72	6.9	73.4	0	150	67
75418	4	Prodromal	26	1	1	0.05	0.14	138	2.93	0.49	1.21843	3.57	280	4.7	100	6.3	5.3	141	434	75	7.17	64	0	160	102
75419	4	Prodromal	27	0	0	0.02	0.12	132	1.51	0.41	2.72185	4.11	269	4.7	102	5.8	4.5	139	422	72	6.17	56	1	177	99.8
75420	4	Prodromal	27	0	0	0.06	0.21	132	1.25	0.37	2.552	3.19	238	4.3	101	5.4	4.2	141	250	67	5.08	75.4	0	170	69.4
75421	1	Parkinson's Disease	22	0	1	0.02	0.09	144	2.42	0.39	2.02479	4.9	247	5.3	100	4.9	4.5	141	256	70	7.82	76.3	1	164	67.5
75423	4	Prodromal	24	0	1	0.01	0.1	134	2.08	1.03	3.46635	7.21	295	4.6	100	6.5	4.3	141	345	72	10.43	72.1	1	175	107.5
75426	4	Prodromal	25	0	1	0.03	0.14	121	1.91	0.38	2.00524	3.83	389	4.3	99	10.7	4.3	138	297	69	6.31	59	0	158	89.3
75433	4	Prodromal	25	0	1	0.03	0.15	144	1.79	0.52	2.77095	4.96	229	4.8	101	5.5	4.3	139	280	64	7.44	67.3	1	175	74.8
75434	4	Prodromal	24	2	1	0.04	0.23	137	2.59	0.53	1.37066	3.55	262	4.6	102	5.1	4.1	141	256	68	6.93	70	0	152	66.2
75440	4	Prodromal	24	0	1	0.01	0.03	144	1.77	0.32	1.9774	3.5	249	4.8	103	5.8	4.4	141	512	75	5.64	49.5	1	178	88.5
75441	4	Prodromal	25	0	1	0.04	0.11	135	1.38	0.35	2.18841	3.02	238	4.7	107	5.3	4.3	143	220	65	4.91	60.5	0	163	68.5
75447	4	Prodromal	27	0	0	0.01	0.02	128	1.12	0.2	3.25893	3.65	80	4.1	101	4.6	4.2	138	315	75	5.01	63.6	1	178	79.4
75450	4	Prodromal	30	0	0	0.03	0.11	137	1.77	0.2	1.63842	2.9	267	4.5	0	0	0	0	0	0	5.02	68.5	0	157	59.9
75454	4	Prodromal	30	0	0	0.05	0.12	132	1.78	0.33	1.55618	2.77	197	4.4	101	4.8	3.8	138	327	69	5.05	51.5	1	172	65.5
75465	4	Prodromal	28	0	0	0.03	0.08	151	1.74	0.26	1.56322	2.72	224	5	102	5.1	4.8	140	321	66	4.84	56	1	180	83.3
75479	4	Prodromal	27	1	1	0.07	0.19	118	1.34	0.27	2.32836	3.12	331	4.1	106	5.1	4.6	143	339	69	4.99	56.8	0	165	65.3
75480	1	Parkinson's Disease	26	0	0	0.13	0.3	161	2.44	0.57	2.2541	5.5	191	5.2	99	9.8	3.8	139	315	80	8.94	56.3	1	178	97.9
75484	1	Parkinson's Disease	27	0	0	0.06	0.11	154	2.16	0.35	1.3287	2.87	291	5.2	101	4.3	4.3	141	256	75	5.54	57.6	1	178	73.9
75492	4	Prodromal	26	0	0	0.04	0.41	135	2.05	0.25	2.16585	4.44	267	4.5	101	5.8	3.8	141	506	73	7.19	72.7	0	167	100.2
75503	4	Prodromal	24	0	1	0.13	0.26	144	2.71	0.64	2.57565	6.98	227	4.8	103	8.9	4.4	141	291	65	10.72	65.7	1	175	102.5
75505	1	Parkinson's Disease	27	0	0	0.06	0.17	137	1.43	0.41	3.07692	4.4	229	5.1	100	8.7	4.3	139	309	69	6.47	64	1	163	67.1
75508	4	Prodromal	30	0	0	0.06	0.31	121	2.38	0.41	1.16807	2.78	265	4.3	99	5.2	4.5	138	214	79	5.94	58.1	0	170	89.8
75512	4	Prodromal	29	0	0	0.07	0.06	126	2.49	0.42	1.34137	3.34	288	4.2	100	4.7	4.9	136	208	73	6.37	51.1	0	168	63.5
75520	4	Prodromal	29	0	0	0.04	0.19	147	1.67	0.44	2.63473	4.4	219	4.8	104	5.7	4.1	142	416	73	6.73	63.2	1	181	88.9
75524	1	Parkinson's Disease	26	0	0	0.02	0.09	149	1.24	0.27	2.02419	2.51	210	4.5	101	5.5	3.5	140	339	71	4.13	54.7	1	176	73
75525	4	Prodromal	29	1	1	0.03	0.25	108	2.33	0.4	1.79399	4.18	439	3.8	106	6.2	4.3	144	375	64	7.19	70.5	0	167	90.2
75547	4	Prodromal	29	0	0	0.07	0.18	152	1.58	0.31	2.48734	3.93	265	5.5	104	4.4	4.3	140	381	70	6.07	52.8	1	175	113.4
75562	1	Parkinson's Disease	25	0	1	0.07	0.11	130	2.25	0.37	1.64	3.69	281	4.1	99	6.9	4.3	138	238	71	6.48	60.8	0	168	79.4
75564	4	Prodromal	24	0	1	0.07	0.09	113	2.85	0.63	2.44912	6.98	450	4.1	100	5.1	4.3	138	339	71	10.62	76.4	0	152	52.6
75565	4	Prodromal	28	1	1	0.03	0.08	147	2.65	0.36	1.27925	3.39	204	4.9	98	5	4.3	139	369	75	6.5	65.5	1	177	95.6
75570	4	Prodromal	30	0	0	0.03	0.31	160	1.81	0.36	2.04972	3.71	311	4.8	106	4.7	4.2	142	428	79	6.22	51.2	1	183	81.6
85236	4	Prodromal	27	0	0	0.05	0.08	150	1.61	0.59	3.57764	5.76	338	5	101	5.2	4.6	138	379	74	8.09	67.1	1	176	90
85242	4	Prodromal	28	1	1	0.14	0.21	150	3.28	0.47	1.07012	3.51	160	4.7	99	7.5	3.4	136	516	72	7.6	64.1	1	166	90
90456	4	Prodromal	24	1	1	0.02	0.23	135	0.94	0.53	3.57447	3.36	186	4.2	101	4.4	3.6	139	500	70	5.08	82.5	1	155	59.9
91097	4	Prodromal	29	0	0	0.05	0.13	155	2.1	0.36	1.85714	3.9	279	5.2	101	6.4	4.3	140	422	77	6.54	67.3	1	170	86.1
92490	4	Prodromal	28	1	1	0.05	0.36	155	1.02	0.55	5.09804	5.2	178	5	98	5.7	4.3	138	345	66	7.17	72.5	1	175	107
100001	1	Parkinson's Disease	26	0	0	0.05	0.07	146	1.16	0.37	2.86207	3.32	192	4.8	103	5	4.8	141	220	63	4.97	67.4	1	188	87
100002	1	Parkinson's Disease	26	0	0	0.06	0.27	150	1.83	0.45	1.87978	3.44	206	4.6	106	6.1	4	142	351	62	6.04	58.5	1	190	108
100005	1	Parkinson's Disease	28	0	0	0.03	0.07	153	1.61	0.59	4.50311	7.25	272	4.8	104	4.5	4.7	143	244	66	9.55	52.8	1	173	69
100006	1	Parkinson's Disease	29	1	1	0.08	0.24	127	1.94	0.39	2.2732	4.41	283	4.2	105	4.6	4.3	142	410	72	7.04	55.7	0	177	109
100007	1	Parkinson's Disease	25	0	1	0.03	0.06	157	1.27	0.29	2.95276	3.75	209	5	103	5.5	4.3	140	375	66	5.4	67.2	1	173	73
100012	1	Parkinson's Disease	30	0	0	0.03	0.11	129	2.49	0.4	1.68675	4.2	315	4.6	105	4.2	5	142	208	62	7.23	66.1	0	160	85.5
100017	1	Parkinson's Disease	29	0	0	0.05	0.06	128	1.98	0.22	1.30303	2.58	245	4	102	5.4	4	141	232	70	4.88	58.8	0	152	49.2
100267	1	Parkinson's Disease	30	0	0	0.05	0.09	149	2.58	0.35	1.44186	3.72	218	4.7	104	5.6	4.3	142	363	71	6.78	53.6	1	178	81.7
100268	1	Parkinson's Disease	26	1	1	0.02	0.14	131	1.06	0.19	2.53774	2.69	193	4.3	106	4.8	4.4	141	274	69	4.11	72.5	0	168	71.8
100842	1	Parkinson's Disease	29	0	0	0.02	0.12	139	1.17	0.43	2.7094	3.17	234	4.4	101	4.8	4.9	138	321	73	4.91	63.9	1	182	77.7
100889	1	Parkinson's Disease	30	0	0	0.22	0.26	126	2.51	0.53	1.96813	4.94	324	4.3	99	5	4.7	136	247	71	8.47	74.9	0	157	74.5
100905	1	Parkinson's Disease	28	1	1	0.06	0.12	144	1.4	0.37	1.95714	2.74	247	4.4	104	5.8	4.7	140	268	68	4.69	68.5	1	178	72.5
100952	1	Parkinson's Disease	27	0	0	0.15	0.15	138	2.72	0.21	0.838235	2.28	187	4.6	101	5.8	4.5	138	232	85	5.5	50.8	0	157	48.3
100972	1	Parkinson's Disease	29	0	0	0.05	0.21	134	2.22	0.55	0.815315	1.81	305	4.5	104	4.8	4.5	140	220	68	4.83	61.7	0	161	63
101018	1	Parkinson's Disease	30	0	0	0.03	0.12	147	1.15	0.27	2.05217	2.36	224	4.5	107	4.3	4.6	143	280	62	3.93	62.3	1	178	78.1
101047	1	Parkinson's Disease	24	0	1	0.04	0.05	147	1.1	0.22	2.07273	2.28	174	4.7	106	5.7	4.6	144	345	70	3.69	75.1	1	177	76.2
101092	1	Parkinson's Disease	28	0	0	0.04	0.13	121	1.63	0.33	2.02454	3.3	231	4.2	101	6.4	4.2	137	268	70	5.43	69.6	0	160	65.4
101124	1	Parkinson's Disease	26	0	0	0.05	0.08	149	1.52	0.39	3.01316	4.58	243	4.5	105	6	4.7	142	414	66	6.63	73.3	1	178	91.6
101146	1	Parkinson's Disease	30	1	1	0.07	0.28	129	1.81	0.44	2.07182	3.75	249	4.1	106	5.2	4.4	141	286	62	6.36	59.8	0	162	76.2
101175	1	Parkinson's Disease	18	1	1	0.02	0.03	162	1.09	0.6	4.57798	4.99	284	5.4	105	6.2	4.2	142	309	66	6.72	70.9	1	163	63.7
101179	1	Parkinson's Disease	28	0	0	0.03	0.07	133	1.56	0.36	2.60256	4.06	296	4.5	104	5.3	4.2	142	191	66	6.09	44	0	155	50.1
101186	1	Parkinson's Disease	26	0	0	0.04	0.09	164	1.15	0.48	3.78261	4.35	206	5.2	104	5.7	5.7	142	339	67	6.1	78.1	1	172	83.7
101187	1	Parkinson's Disease	25	0	1	0.01	0.05	139	1.19	0.34	2.62185	3.12	205	4.2	105	5.2	4.5	143	309	67	4.71	62.8	1	195	88.3
101195	2	Healthy Control	22	0	1	0.03	0.14	129	2.15	0.37	1.28837	2.77	174	4.6	103	5.8	4.3	139	315	67	5.46	73.8	1	183	84.1
101221	1	Parkinson's Disease	29	0	0	0.05	0.11	127	1.29	0.14	1.02326	1.32	193	4	101	5.2	4.8	139	116	75	2.92	51.5	0	163	45.5
101295	1	Parkinson's Disease	23	0	1	0.04	0.08	142	0.88	0.33	4.88636	4.3	231	4.6	104	7.8	4.8	141	214	65	5.62	65.2	1	180	58
101344	1	Parkinson's Disease	30	1	1	0.07	0.3	140	2.52	0.35	1.38889	3.5	277	4.5	102	4.8	4.2	140	232	70	6.75	63.1	1	165	77
101476	1	Parkinson's Disease	24	0	1	0	0.1	156	1.7	0.41	1.72941	2.94	173	5.2	102	6.4	4.4	140	370	71	5.15	68.8	1	173	100
101477	1	Parkinson's Disease	30	0	0	0.02	0.34	150	2.13	0.2	1.87793	4	154	4.8	108	5.8	4.4	148	452	70	6.69	75.1	1	175	68.2
101479	1	Parkinson's Disease	29	0	0	0.04	0.11	150	1.49	0.27	2.95302	4.4	214	5	103	5.5	5	140	321	72	6.31	40.4	1	185	88
101480	2	Healthy Control	28	0	0	0.11	0.09	135	0.81	0.19	4.25926	3.45	187	4.3	105	4.7	4.4	142	202	66	4.64	70.8	0	175	55.8
101482	1	Parkinson's Disease	29	0	0	0.07	0.2	154	1.85	0.44	2.84324	5.26	246	5	100	5.3	4.2	139	297	67	7.81	58.3	1	180	85.7
101492	1	Parkinson's Disease	30	0	0	0.04	0.06	142	0.75	0.24	2.37333	1.78	195	4.6	103	5	4.4	142	355	66	2.86	44.3	1	178	85.7
101513	1	Parkinson's Disease	25	0	1	0.09	0.18	139	1.49	0.33	2.51678	3.75	264	4.5	105	5.3	4.3	137	327	63	5.85	71.7	1	172	80.8
101516	1	Parkinson's Disease	28	0	0	0.04	0.06	141	1.43	0.19	2.12587	3.04	223	4.8	102	5.5	5.1	141	416	73	4.76	70	0	172	85
101555	1	Parkinson's Disease	23	0	1	0.09	0.31	152	1.68	0.42	2.3869	4.01	246	5.3	96	7.3	3.6	139	711	76	6.51	68	1	178	130.9
101556	2	Healthy Control	28	0	0	0.02	0.21	131	0.83	0.26	2.38554	1.98	208	4.1	98	5.1	4.8	133	234	64	3.3	66.5	0	155	76.8
101557	1	Parkinson's Disease	28	0	0	0.02	0.22	137	1.13	0.2	2.0885	2.36	299	4.5	102	5.6	3.9	141	262	69	3.93	64.5	0	155	75.7
101566	1	Parkinson's Disease	26	0	0	0.06	0.1	141	2.26	0.37	2.05752	4.65	275	4.8	105	5	4.5	140	289	71	7.44	58.3	1	182	91
101675	1	Parkinson's Disease	26	1	1	0.02	0.05	140	1.58	0.36	2.06329	3.26	150	4.5	104	5.2	4.6	143	244	67	5.27	75.3	0	170	61.7
101680	1	Parkinson's Disease	25	1	1	0.02	0.05	140	1.18	0.22	2.45763	2.9	142	4.5	105	4.3	5	143	226	66	4.36	59.5	1	177	75.8
101735	1	Parkinson's Disease	25	0	1	0.05	0.07	127	1.29	0.25	3.10078	4	255	4.3	105	5.6	4.2	141	155	71	5.66	61	0	162	47.1
101742	1	Parkinson's Disease	26	0	0	0.04	0.14	151	2.5	0.44	1.768	4.42	213	5	102	6.3	4.3	140	218	79	7.54	63.7	0	160	69
101744	1	Parkinson's Disease	28	0	0	0.08	0.33	136	1.91	0.4	2.35602	4.5	188	4.5	105	6	4.4	137	428	66	7.22	79.1	1	162	71.2
101747	2	Healthy Control	25	0	1	0.07	0.1	142	1.62	0.57	1.88889	3.06	190	4.6	106	6.1	4.1	140	369	65	5.42	61.9	1	179	86
101748	1	Parkinson's Disease	29	0	0	0.01	0.04	139	1.52	0.42	2.22368	3.38	313	4.9	102	5.1	4.2	139	268	63	5.38	62.7	0	168	75.6
101749	1	Parkinson's Disease	26	0	0	0.08	0.08	152	2.25	0.44	1.32444	2.98	291	5.1	101	5.3	4	139	470	73	5.82	65	1	189	109.5
101751	1	Parkinson's Disease	29	0	0	0.02	0.06	163	1.32	0.26	1.99242	2.63	176	6.1	99	2.3	4.8	141	303	78	4.29	39.2	1	182	163
101755	1	Parkinson's Disease	25	0	1	0.02	0.01	131	1.15	0.27	3.37391	3.88	186	4.3	104	5.5	4.1	143	236	67	5.34	71	0	172	58.6
101756	1	Parkinson's Disease	23	0	1	0.08	0.15	147	1.81	0.27	3.54696	6.42	252	5.1	97	8.3	4	138	226	77	8.72	70.9	0	146	59
101799	1	Parkinson's Disease	25	0	1	0.03	0.08	143	1.52	0.28	1.86842	2.84	176	4.5	103	5.7	4.4	141	387	74	4.76	61.8	1	177	102.7
101841	1	Parkinson's Disease	27	0	0	0.03	0.09	128	0.94	0.47	4.12766	3.88	167	4.5	105	5.3	4.7	141	161	68	5.4	78.3	0	165	173
102003	1	Parkinson's Disease	29	0	0	0.04	0.27	135	0.85	0.23	2.58824	2.2	219	4.3	100	5.6	4.5	138	274	70	3.57	70.2	1	173	60.8
102012	1	Parkinson's Disease	20	0	1	0.05	0.12	153	2.3	0.51	2.55217	5.87	247	4.8	104	4.9	4.6	139	262	67	8.85	66.8	1	170	83.7
102027	1	Parkinson's Disease	28	0	0	0.03	0.17	144	1.35	0.39	2.87407	3.88	248	4.6	99	5.9	3.9	139	488	70	5.83	66	0	163	98.3
102053	1	Parkinson's Disease	28	0	0	0.05	0.16	118	2.16	0.51	2.01389	4.35	356	4.6	107	6.7	4.4	142	339	67	7.23	60.8	1	183	104.5
102054	1	Parkinson's Disease	27	0	0	0.04	0.07	147	1.3	0.28	3.4	4.42	256	4.9	102	5.2	4	138	306	71	6.1	62.8	1	177	91.4
102068	1	Parkinson's Disease	29	0	0	0.02	0.05	127	1.31	0.31	2.20611	2.89	133	3.9	103	4.7	3.4	142	339	67	4.58	75	1	177	99
102078	1	Parkinson's Disease	26	0	0	0.02	0.04	142	1.14	0.34	2.17544	2.48	145	4.6	108	4.6	4.8	144	282	67	4.02	53.6	1	188	77
102293	1	Parkinson's Disease	27	0	0	0.05	0.06	143	2.3	0.36	0.921739	2.12	319	4.4	101	5.3	4.6	138	351	69	4.9	68.2	1	177	75.5
102305	1	Parkinson's Disease	29	0	0	0.06	0.06	138	2.3	0.36	1.15652	2.66	328	4.5	102	5.3	4.3	141	286	63	5.45	76.6	0	168	67.9
102308	1	Parkinson's Disease	29	0	0	0.03	0.23	137	1.87	0.43	2.58289	4.83	189	4.5	103	4.9	4.4	139	274	71	7.39	60.5	1	170	87.8
102366	2	Healthy Control	26	0	0	0.06	0.13	140	2.62	0.37	1.40458	3.68	270	4.7	104	9.5	4.7	139	325	64	6.86	65.3	0	169	76.8
102417	1	Parkinson's Disease	27	2	1	0.16	0.14	138	1.72	0.25	1.8314	3.15	229	4.4	104	4.9	5.2	141	196	66	5.41	56.3	0	175	65
102418	1	Parkinson's Disease	28	0	0	0.04	0.1	162	0.91	0.36	5.49451	5	189	5.2	106	4.8	4.7	146	302	69	6.42	52.2	1	168	68
102419	1	Parkinson's Disease	24	0	1	0.14	0.13	160	1.22	0.29	3.32787	4.06	358	5.3	107	4.8	4.9	146	246	69	5.85	48.3	1	173	110
102447	2	Healthy Control	27	0	0	0.04	0.04	145	1.92	0.31	2.13542	4.1	206	4.9	103	5.4	4.2	139	416	69	6.41	60.8	1	167	99.8
102475	1	Parkinson's Disease	28	1	1	0.03	0.4	126	1.67	0.26	1.48503	2.48	202	4.1	105	5	4.3	141	214	67	4.84	69.4	0	175	71
102484	1	Parkinson's Disease	29	0	0	0.03	0.12	145	1.44	0.19	2.24306	3.23	338	4.6	103	5.3	4.3	140	351	70	5.02	63.3	1	165	72.9
102978	1	Parkinson's Disease	30	1	1	0.03	0.08	138	1.02	0.33	2.98039	3.04	274	4.8	103	5.6	4.1	139	207	66	4.48	54.7	0	171	60
103161	2	Healthy Control	29	0	0	0.09	0.24	156	1.79	0.35	1.82123	3.26	210	5.3	103	5.4	4.4	139	369	72	5.73	58.9	1	176	77
103467	2	Healthy Control	26	0	0	0.03	0.17	140	1.44	0.49	3.36806	4.85	222	4.6	99	8.2	4.3	139	621	73	6.97	76.3	0	165	95
103542	2	Healthy Control	30	0	0	0.03	0.16	139	2.05	0.39	1.70732	3.5	277	4.7	103	5.4	4.8	140	241	68	6.13	57.4	0	168	81
103566	1	Parkinson's Disease	28	0	0	0.04	0.07	162	1.33	0.4	2.91729	3.88	228	5.1	104	5.8	4.1	142	345	78	5.72	56.7	1	185	83
103813	1	Parkinson's Disease	29	0	0	0.06	0.1	135	2.5	0.35	1.772	4.43	335	4.5	105	5.8	4.5	142	309	67	7.44	64.4	0	150	67.6
103914	1	Parkinson's Disease	26	0	0	0.02	0.1	129	2.15	0.28	1.30698	2.81	267	4.3	104	5.3	4.7	142	214	69	5.36	66.7	0	173	78
105711	1	Parkinson's Disease	26	0	0	0.01	0.05	123	0.83	0.24	2.31325	1.92	222	3.9	101	4.4	4.4	138	286	65	3.06	62.9	1	178	92
105854	1	Parkinson's Disease	27	0	0	0.02	0.04	120	1.31	0.23	1.32824	1.74	256	4.1	101	5.2	4.3	140	232	68	3.33	57.2	0	159	56
106126	2	Healthy Control	23	0	1	0.02	0.1	131	1.28	0.46	2.55469	3.27	190	4.2	104	8	5.5	138	286	69	5.13	64.9	1	177	73
107099	1	Parkinson's Disease	29	0	0	0.02	0.06	146	1.23	0.23	1.6748	2.06	199	4.6	106	5.2	4.6	140	238	63	3.61	63.9	1	185	84
107648	1	Parkinson's Disease	29	0	0	0.04	0.19	156	1.22	0.48	4.53279	5.53	155	4.7	103	15	4.8	137	375	65	7.47	78.8	1	168	70
108909	2	Healthy Control	29	0	0	0.04	0.11	135	1.72	0.25	2.61628	4.5	296	4.8	100	8.4	4.2	139	351	68	6.61	47.2	1	165	77
109619	1	Parkinson's Disease	26	0	0	0.03	0.08	142	1.1	0.26	3.12727	3.44	260	4.7	105	5.3	4.5	143	220	67	4.92	66.7	0	172	70
109910	1	Parkinson's Disease	29	0	0	0.04	0.13	157	1.48	0.29	2.02703	3	264	5	101	4.8	4.5	141	286	74	4.94	55.3	1	172	77
110192	1	Parkinson's Disease	29	0	0	0.03	0.03	146	1.28	0.31	2.90625	3.72	251	5.1	104	5.1	4.7	140	259	71	5.37	49.8	0	162	76
110212	1	Parkinson's Disease	27	0	0	0.04	0.1	137	2.2	0.44	2.34091	5.15	246	4.4	104	4.9	4.7	141	351	71	7.93	71.1	0	155	71
110219	1	Parkinson's Disease	22	1	1	0.1	0.28	140	1.88	0.76	2.67553	5.03	281	4.8	0	0	0	0	0	0	8.05	73.3	1	178	68
110220	1	Parkinson's Disease	26	0	0	0.11	0.12	138	1.08	0.2	3.77778	4.08	191	4.3	105	5.2	4.2	141	351	64	5.58	67.3	0	170	94.6
110350	1	Parkinson's Disease	26	1	1	0.03	0.16	129	1.38	0.41	2.84058	3.92	179	4.5	104	6.2	4.9	140	345	64	5.91	82.4	1	177	0
110360	1	Parkinson's Disease	22	0	1	0.03	0.14	148	2.79	0.43	1.53763	4.29	247	5	103	5.1	4.7	138	351	69	7.68	61.8	1	178	97.4
110535	1	Parkinson's Disease	30	0	0	0.09	0.25	137	1.39	0.65	4.7482	6.6	216	4.6	104	5.7	4.6	141	306	65	8.98	59.9	1	183	102
110686	2	Healthy Control	29	0	0	0.05	0.05	161	1.98	0.67	1.97475	3.91	204	5.1	105	5.2	4.2	140	357	66	6.66	69.4	1	178	111
111034	1	Parkinson's Disease	30	0	0	0.07	0.07	131	2.07	0.22	1.7343	3.59	313	4.6	108	5.1	4.3	142	189	74	6.01	57.3	0	163	67
111278	1	Parkinson's Disease	28	0	0	0.05	0.1	133	1.37	0.27	2.47445	3.39	217	4.2	103	5.4	4.9	142	202	74	5.18	57.6	0	168	74
111383	1	Parkinson's Disease	27	1	1	0.08	0.16	131	1.52	0.3	1.75	2.66	307	4.7	104	5.1	4.5	140	268	65	4.72	66.7	0	165	77.1
111545	1	Parkinson's Disease	28	0	0	0.03	0.08	154	1.36	0.38	2.86029	3.89	242	4.7	101	5.3	4.3	141	309	72	5.74	65.9	1	183	71
112712	1	Parkinson's Disease	25	0	1	0.03	0.06	163	1.39	0.29	2.2446	3.12	222	5.4	104	5.4	4.5	137	345	71	4.87	72.9	1	175	79.8
112721	1	Parkinson's Disease	27	1	1	0.05	0.1	145	1.11	0.44	3.25225	3.61	233	4.6	100	5.6	4.4	139	256	73	5.32	62	1	172	67
112729	1	Parkinson's Disease	28	1	1	0.02	0.1	117	1.53	0.29	1.55556	2.38	210	3.7	102	5.6	4.8	138	256	61	4.32	79.9	1	182	70.7
112926	1	Parkinson's Disease	25	0	1	0.05	0.09	127	1.89	0.4	2.04233	3.86	340	5	103	5.5	4.7	139	303	68	6.29	71.5	0	163	70
113043	2	Healthy Control	24	0	1	0.05	0.21	127	2.16	0.3	1.75463	3.79	308	4.1	105	5.5	4.8	141	375	70	6.5	78.2	0	160	86
113050	2	Healthy Control	28	0	0	0.04	0.14	145	1.76	0.36	1.3125	2.31	217	4.7	103	5.8	5	137	428	71	4.61	32.2	1	179	122.1
113355	1	Parkinson's Disease	30	1	1	0.02	0.06	167	1.37	0.29	1.81022	2.48	206	5.6	102	3.7	4.4	142	357	74	4.22	56.5	1	169	71.9
113369	2	Healthy Control	28	0	0	0.03	0.1	147	1.71	0.4	1.63743	2.8	162	4.7	103	4.5	4.4	140	280	66	5.04	69.2	1	180	67.5
113446	1	Parkinson's Disease	27	0	0	0.09	0.29	147	1.62	0.51	3.53086	5.72	322	5	100	7.6	4.8	140	339	74	8.23	68.1	1	180	77.9
113460	1	Parkinson's Disease	26	0	0	0.03	0.02	132	1.23	0.27	2.1626	2.66	209	4.4	104	5.6	4.4	141	238	66	4.21	59.1	0	167	61
114137	1	Parkinson's Disease	26	1	1	0.03	0.27	144	1.83	0.38	1.31148	2.4	180	4.4	101	5.8	4.7	139	404	68	4.9	60.4	1	183	85
114195	1	Parkinson's Disease	28	0	0	0.06	0.04	154	1.76	0.22	1.25	2.2	231	4.8	101	5.3	4.6	140	256	80	4.27	43	1	175	60
114265	1	Parkinson's Disease	20	0	1	0.07	0.14	140	1.68	0.65	4.44643	7.47	347	4.6	104	5.1	5.4	143	376	75	10.01	69	1	168	89
114272	1	Parkinson's Disease	24	0	1	0.1	0.07	154	1.22	0.29	4.59016	5.6	163	5.1	104	9.4	4.5	139	369	70	7.28	64.3	1	177	97
114526	1	Parkinson's Disease	28	0	0	0.07	0.3	155	1.58	0.48	2.96835	4.69	196	5	102	5.7	4.1	142	485	71	7.12	59.9	1	189	106
114534	1	Parkinson's Disease	26	0	0	0.05	0.04	140	1.39	0.25	1.77698	2.47	233	4.5	102	6.3	0	0	0	0	4.21	61.4	0	169	52.7
114615	1	Parkinson's Disease	30	2	1	0.03	0.09	155	1.45	0.42	2.72414	3.95	282	5.3	104	5.2	4.4	141	253	69	5.94	65	1	158	62.8
114972	1	Parkinson's Disease	27	1	1	0.04	0.18	115	2.37	0.39	1.91139	4.53	427	4.4	96	8.2	3.9	135	268	72	7.49	61.5	0	156	66.3
115448	1	Parkinson's Disease	29	0	0	0.05	0.22	149	1.49	0.45	4.59732	6.85	256	4.8	102	5.1	4.8	141	339	69	9.07	68.3	1	168	74
115451	1	Parkinson's Disease	28	0	0	0.06	0.14	141	1.66	0.45	2.63855	4.38	277	4.7	105	5.2	4	144	238	63	6.68	75.5	0	173	76.8
115680	1	Parkinson's Disease	26	0	0	0.05	0.09	136	2.53	0.28	2.16601	5.48	294	4.6	103	5.8	3.6	140	244	67	8.43	75.3	0	165	83
115687	1	Parkinson's Disease	26	0	0	0.07	0.12	149	1.92	0.52	2.70313	5.19	308	4.8	102	6.8	4.2	140	226	66	7.82	63.1	0	170	58.8
115698	2	Healthy Control	29	0	0	0.06	0.3	128	2.2	0.48	2.58182	5.68	259	4.3	104	7.4	4.6	138	500	69	8.73	63.4	1	178	102
116008	1	Parkinson's Disease	26	0	0	0.1	0.42	149	1.78	0.44	1.74719	3.11	242	5.4	102	5.1	4.6	142	393	69	5.84	63.6	1	181	119
116043	1	Parkinson's Disease	30	1	1	0.03	0.19	151	1.53	0.37	3.43137	5.25	210	4.3	104	4.4	4.4	142	268	66	7.38	71.1	1	175	90.7
116216	1	Parkinson's Disease	22	1	1	0.05	0.11	150	1.96	0.3	2.32143	4.55	251	4.9	108	5	4.4	144	214	69	6.97	52.6	0	163	79.4
116230	2	Healthy Control	25	0	1	0.03	0.33	154	2.27	0.45	1.68722	3.83	321	5.2	111	5.6	5.2	147	434	76	6.92	76.9	1	172	79
116231	2	Healthy Control	25	2	1	0.14	0.29	134	2.05	0.45	3.26341	6.69	414	4.2	105	5.1	4.6	143	220	69	9.61	81	0	165	59
116337	2	Healthy Control	26	0	0	0.12	0.44	142	1.59	0.53	2.25157	3.58	191	4.7	101	5.2	4.7	138	327	72	6.25	64.1	1	178	95.3
116508	1	Parkinson's Disease	28	0	0	0.03	0.1	146	2	0.45	1.285	2.57	210	4.7	103	4.9	4.7	140	313	65	5.15	57.5	1	183	80
116529	1	Parkinson's Disease	24	0	1	0.01	0.1	137	1.68	0.25	1.55357	2.61	180	4.6	105	4.9	4.2	141	327	64	4.64	69.1	1	170	67.5
116531	1	Parkinson's Disease	28	1	1	0.07	0.2	121	1.39	0.33	2.07914	2.89	198	4.1	105	4.7	4.4	141	393	63	4.88	67.2	1	184	86.8
116733	1	Parkinson's Disease	24	1	1	0.03	0.13	146	1.57	0.44	3.12739	4.91	252	4.7	103	5.1	4.1	139	366	75	7.08	52.9	1	185	100
116742	1	Parkinson's Disease	20	0	1	0.08	0.16	153	2.11	0.47	2.38863	5.04	224	4.6	105	6.3	4.6	143	256	67	7.86	71.5	1	170	83.8
118352	1	Parkinson's Disease	27	0	0	0.02	0.08	134	1.12	0.35	2.63393	2.95	170	4.3	103	5.1	4.5	137	250	59	4.51	75.9	1	176	69.4
118726	2	Healthy Control	27	0	0	0.07	0.36	126	2.25	0.41	1.96889	4.43	261	4.3	103	9.6	4.3	140	266	69	7.53	67	0	161	87
119522	1	Parkinson's Disease	30	0	0	0.06	0.05	154	1.84	0.34	1.39674	2.57	271	5.2	105	4.9	4.4	141	291	67	4.87	46	1	167	70
119797	2	Healthy Control	30	0	0	0.06	0.16	138	1.34	0.66	3.23134	4.33	233	4.4	105	5.7	4.4	141	351	67	6.55	70.3	1	172	96.4
120403	1	Parkinson's Disease	28	1	1	0.03	0.11	124	1.42	0.4	3.76761	5.35	346	4.3	104	5.5	4.9	140	167	61	7.3	66.7	0	152	52.8
120544	1	Parkinson's Disease	28	0	0	0.14	0.14	142	2.16	0.33	1.71759	3.71	232	4.6	104	5.4	4.8	140	292	72	6.48	77.9	0	168	82
120545	2	Healthy Control	24	0	1	0.11	0.3	133	1.63	0.39	0.944785	1.54	207	4.6	108	5.5	4.1	142	389	77	3.97	79.7	1	178	92.6
121109	1	Parkinson's Disease	30	0	0	0.06	0.18	152	2.2	0.23	0.895455	1.97	329	4.9	103	5.8	4.3	141	131	69	4.65	56.6	0	160	61.3
121619	1	Parkinson's Disease	25	2	1	0.02	0.18	148	0.38	0.35	12.7632	4.85	273	4.7	99	5.3	4.6	136	283	70	5.78	59.2	1	185	77.4
121621	2	Healthy Control	26	0	0	0.06	0.12	133	1.31	0.31	3.38168	4.43	271	4.1	106	4.9	4.7	139	202	66	6.24	60.5	0	165	79
121626	1	Parkinson's Disease	27	0	0	0.07	0.23	138	1.52	0.28	2.16447	3.29	167	4.3	104	5.3	4.2	140	253	76	5.4	76	1	180	80
121830	1	Parkinson's Disease	29	1	1	0.06	0.27	132	2.39	0.31	1.71548	4.1	238	4.8	101	5	4.5	141	373	74	7.13	74.6	0	171	74
121854	1	Parkinson's Disease	27	0	0	0.05	0.17	132	1.42	0.58	5.11972	7.27	374	4.4	100	5.9	4.8	140	297	78	9.48	60.4	1	178	80.3
122645	1	Parkinson's Disease	23	0	1	0	0.02	70	0.5	0.06	1.72	0.86	0	2.4	104	5.3	4.4	140	250	70	1.45	69.1	0	165	56.7
124793	1	Parkinson's Disease	27	0	0	0.05	0.11	134	3.11	0.74	1.11254	3.46	337	4.4	96	5.6	3.6	140	303	72	7.47	60.4	0	166	70.3
126130	1	Parkinson's Disease	28	0	0	0.07	0.14	144	1.31	0.41	3.61069	4.73	236	4.8	106	5.3	4.3	140	351	70	6.66	58.1	1	0	0
126812	1	Parkinson's Disease	26	1	1	0.07	0.28	149	1.85	0.71	3.17838	5.88	247	5	103	6.2	4.6	138	363	70	8.78	68.7	1	180	103
127075	1	Parkinson's Disease	28	0	0	0.09	0.16	163	2.33	0.42	1.66953	3.89	319	5.1	104	6.5	4.2	140	357	67	6.9	68.2	1	165	200
127741	1	Parkinson's Disease	27	0	0	0.06	0.15	155	0.98	0.38	3.14286	3.08	193	4.9	105	7.3	4.7	143	303	67	4.66	70.1	1	181	90
128196	1	Parkinson's Disease	30	0	0	0.15	0.08	157	2.55	1	1.5451	3.94	313	5	101	6.2	4.6	142	321	77	7.72	62.1	1	175	96
129515	1	Parkinson's Disease	29	0	0	0.06	0.18	130	1.88	0.39	1.29787	2.44	256	4.1	103	5.1	4.6	139	202	65	4.94	61.6	0	167	74
130013	1	Parkinson's Disease	25	1	1	0.02	0.06	136	0.93	0.35	2.66667	2.48	225	4.6	105	6.8	4.8	142	291	67	3.83	64.4	1	170	55
130028	2	Healthy Control	30	0	0	0.02	0.1	117	1.08	0.27	1.89815	2.05	264	4	105	5.5	4.3	142	208	69	3.52	63.3	0	161	51.2
130074	2	Healthy Control	26	0	0	0.02	0.14	117	1.04	0.42	4.71154	4.9	319	4.3	104	5.6	4.6	143	327	71	6.52	76.4	1	173	67.9
130156	1	Parkinson's Disease	28	0	0	0.05	0.13	152	1.12	0.31	2.50893	2.81	269	4.6	103	5	4.2	139	365	74	4.43	61.7	1	184	85
130190	2	Healthy Control	24	0	1	0.01	0.08	123	1.58	0.27	3.17722	5.02	351	4.2	107	5.8	4.4	143	256	65	6.96	50.7	0	154	54
131120	1	Parkinson's Disease	27	0	0	0.04	0.08	141	1.41	0.31	2.49645	3.52	188	4.5	106	5.2	4.4	141	351	71	5.36	68.4	1	177	78.8
132338	1	Parkinson's Disease	27	1	1	0.04	0.17	133	1.18	0.38	1.9661	2.32	269	4.3	96	5.1	4.9	135	226	71	4.22	79.8	0	154	58.3
133472	1	Parkinson's Disease	28	1	1	0.03	0.06	171	1.37	0.39	2.29927	3.15	208	5.5	106	5.6	4.3	143	416	62	5.01	63.3	1	182	86
133486	1	Parkinson's Disease	25	0	1	0.13	0.21	152	3.25	0.53	0.972308	3.16	294	5.3	105	6.4	4	143	369	66	7.27	61	1	182	99
133507	1	Parkinson's Disease	29	0	0	0.07	0.11	154	1.8	0.32	1.57778	2.84	246	5.1	102	5.6	5.1	142	470	71	5.14	66.5	1	166	77
133743	1	Parkinson's Disease	26	1	1	0.07	0.13	144	2.29	0.45	1.56332	3.58	281	4.9	106	5.9	4.7	145	416	68	6.51	61.1	1	175	86.6
134442	1	Parkinson's Disease	19	1	1	0.09	0.39	129	0.61	0.03	8.27869	5.05	0	5.9	102	7.2	4.6	139	231	74	6.17	70.2	0	155	75
134456	1	Parkinson's Disease	30	0	0	0.14	0.45	149	0.94	0.26	3.07447	2.89	137	5.2	103	4.4	4.6	140	440	65	4.68	63.2	1	178	89.3
134605	1	Parkinson's Disease	26	1	1	0.02	0.01	137	0.69	0.63	16.3913	11.31	185	4.4	102	6.5	4.2	140	268	68	12.65	65	1	180	69.6
135861	1	Parkinson's Disease	30	1	1	0.03	0.13	149	1.36	0.32	2.16176	2.94	271	5	104	5.7	4.3	143	301	68	4.79	64	1	187	90
136600	1	Parkinson's Disease	27	0	0	0.05	0.1	138	1.4	0.38	3.21429	4.5	284	4.5	102	5.1	4.1	137	203	72	6.44	72.1	0	0	0
136646	1	Parkinson's Disease	25	1	1	0.03	0.18	151	1.73	0.4	1.51445	2.62	335	4.4	101	3.9	4.5	138	220	74	4.95	69.5	1	185	103.9
136681	1	Parkinson's Disease	30	0	0	0.02	0.1	142	1.1	0.24	2.73636	3.01	310	5.1	101	5.2	4.6	137	297	69	4.47	54.5	1	175	77
137264	1	Parkinson's Disease	22	2	1	0.07	0.04	151	0.76	0.32	4.05263	3.08	148	4.8	109	5.1	4.2	143	446	68	4.27	70	1	180	88
137424	1	Parkinson's Disease	28	0	0	0	0.25	132	1.49	0.43	2.71141	4.04	346	4.6	104	5.8	4.7	140	220	69	6.21	67.1	0	170	68
137426	1	Parkinson's Disease	24	1	1	0.08	0.72	166	0.97	0.33	1.98969	1.93	205	5.4	104	5.8	5.5	141	309	73	4.04	63.5	1	158	73.7
137482	1	Parkinson's Disease	29	0	0	0.06	0.26	122	1.43	0.4	2.88811	4.13	401	4	102	5	4.5	138	184	66	6.27	70.1	0	5	140.5
137499	2	Healthy Control	28	0	0	0.04	0.12	156	1.53	0.34	3.39869	5.2	263	4.9	102	6.9	4.4	140	393	71	7.22	52.2	1	172	98.5
137504	1	Parkinson's Disease	28	0	0	0.1	0.26	131	1.22	0.33	3.2541	3.97	309	4.4	102	4.8	4.4	140	167	72	5.88	57.2	0	157	73.5
137842	1	Parkinson's Disease	30	0	0	0.03	0.04	124	1.03	0.16	1.74757	1.8	192	4.2	100	10.3	4.1	139	155	66	3.06	75.4	1	172	91.8
137886	1	Parkinson's Disease	20	1	1	0.09	0.24	156	1.94	0.59	2.50515	4.86	188	5.2	106	5.6	4.6	140	262	65	7.72	73.2	1	181	108.6
139117	1	Parkinson's Disease	28	1	1	0.01	0.17	125	1.76	0.33	2.58523	4.55	209	4.1	102	4.9	4.9	137	315	69	6.82	61.3	0	172	91
139138	2	Healthy Control	29	0	0	0.07	0.2	147	2.74	0.47	1.34307	3.68	306	4.7	105	6.9	4.3	145	315	67	7.16	77.7	1	187	95.5
139982	1	Parkinson's Disease	30	0	0	0.05	0.14	153	1.33	0.35	1.88722	2.51	200	5	105	5.7	4.6	142	355	70	4.38	59.1	1	180	86.5
140027	1	Parkinson's Disease	23	1	1	0.1	0.15	159	1.31	0.5	3.12214	4.09	183	5.1	100	4.6	4.7	138	321	81	6.14	74.5	1	165	65
140041	1	Parkinson's Disease	28	1	1	0.1	0.07	136	1.31	0.25	2.08397	2.73	220	4.4	98	5.1	4.6	137	232	75	4.46	56.1	0	157	40
140258	1	Parkinson's Disease	24	0	1	0.04	0.26	126	1.09	0.29	2.77982	3.03	186	4.1	109	4.3	4.1	144	280	63	4.72	76.7	1	176	94.6
140451	2	Healthy Control	26	0	0	0.02	0.1	132	1.48	0.45	2.30405	3.41	207	4.2	112	5.6	4.9	147	238	66	5.47	46.3	1	177	74.2
140452	1	Parkinson's Disease	28	0	0	0.16	0.12	143	2.1	0.36	1.21429	2.55	260	4.8	107	5.2	5	142	286	70	5.29	62.4	0	172	79
140568	1	Parkinson's Disease	27	0	0	0.04	0.28	148	1.29	0.53	3.31783	4.28	304	4.8	106	5.3	4.4	142	262	67	6.42	60	0	164	69.8
140671	1	Parkinson's Disease	28	0	0	0.05	0.08	149	0.84	0.35	3.92857	3.3	142	5.2	104	5.2	4.8	144	256	67	4.61	63.8	1	188	90.4
140722	1	Parkinson's Disease	28	0	0	0.12	0.15	150	1.91	0.47	1.94241	3.71	169	4.8	0	0	0	0	0	0	6.36	61.2	1	181	92
140762	1	Parkinson's Disease	25	0	1	0.02	0.08	135	0.94	0.35	3.94681	3.71	173	4.2	102	5.3	4.4	137	351	73	5.1	80.2	1	178	81.2
141135	1	Parkinson's Disease	27	1	1	0.05	0.12	157	2.59	0.43	1.13127	2.93	269	5.1	103	5.6	4.1	139	349	71	6.11	53.2	1	183	98
141692	1	Parkinson's Disease	25	0	1	0.01	0.03	146	0.98	0.49	4.28571	4.2	224	4.6	102	5.5	4.2	136	387	66	5.71	73.3	1	184	79
141696	1	Parkinson's Disease	25	0	1	0.05	0.17	157	1.53	0.3	1.62745	2.49	274	5.2	102	5.6	5	139	252	74	4.53	51.8	1	175	83.6
141893	2	Healthy Control	27	0	0	0.06	0.18	128	3.14	0.61	1.64013	5.15	410	4.1	102	4.8	4.6	137	422	69	9.14	71.2	0	160	73.2
141995	1	Parkinson's Disease	29	1	1	0.07	0.19	148	1.21	0.45	2.53719	3.07	291	4.7	106	5.7	4.8	141	339	72	4.98	56.8	1	188	111
142004	1	Parkinson's Disease	26	0	0	0.03	0.1	135	1.52	0.39	1.51316	2.3	286	4.5	103	4.7	4	139	280	66	4.35	75.4	0	165	59.1
142007	1	Parkinson's Disease	29	0	0	0.05	0.43	144	1.35	0.32	1.6963	2.29	260	4.5	104	6.5	4.4	141	381	68	4.44	64	1	180	112.9
142523	1	Parkinson's Disease	28	0	0	0.04	0.19	147	2.28	0.32	1.29825	2.96	280	4.6	106	6.4	3.9	142	339	68	5.8	52.1	0	170	70
142629	1	Parkinson's Disease	26	1	1	0.03	0.37	152	1.25	0.44	2.88	3.6	149	5	104	5.7	4.7	140	334	69	5.7	71.2	1	178	89
142879	1	Parkinson's Disease	24	1	1	0.01	0.12	125	1	0.24	2.33	2.33	143	3.8	105	5.6	4.3	143	280	59	3.7	80.5	0	168	72
142957	1	Parkinson's Disease	22	1	1	0.06	0.01	127	1.76	0.43	3.01705	5.31	316	4.2	102	5.2	4.1	138	338	76	7.57	70.8	1	168	84.6
142983	1	Parkinson's Disease	29	1	1	0.02	0.21	130	2.35	0.33	1.19574	2.81	278	4	104	5.1	5.2	140	280	66	5.72	58	1	175	82
143116	1	Parkinson's Disease	30	0	0	0.1	0.19	148	1.61	0.4	1.13665	1.83	175	4.8	104	4.7	4.4	141	416	71	4.12	66.5	1	180	98.4
143119	1	Parkinson's Disease	26	0	0	0.12	0.09	142	1.01	0.36	3.13861	3.17	213	4.6	105	5.3	4.6	142	274	68	4.75	69.3	1	173	59
143192	1	Parkinson's Disease	29	0	0	0.01	0.11	146	1.06	0.49	3.13208	3.32	166	4.9	103	5.7	4.8	140	274	72	4.99	64.1	1	178	61.5
143419	1	Parkinson's Disease	25	1	1	0.02	0.23	121	1.1	0.32	3.09091	3.4	213	3.9	100	6.7	4.4	136	309	68	5.07	61	1	175	90.7
144120	1	Parkinson's Disease	23	0	1	0.02	0.03	151	1.48	0.31	3.94595	5.84	289	4.9	104	6.2	4	140	333	74	7.67	62.3	1	186	91
144147	1	Parkinson's Disease	26	0	0	0.07	0.16	157	1.93	0.51	2.33161	4.5	300	5.3	101	4.9	4.5	136	375	69	7.16	56.5	1	178	95
145939	1	Parkinson's Disease	28	1	1	0.11	0.12	158	1.09	0.37	2.29358	2.5	238	5.1	102	5.4	4.8	139	310	66	4.19	65.5	1	173	72
146326	1	Parkinson's Disease	27	0	0	0.04	0.07	142	1.27	0.2	3.51181	4.46	322	4.5	105	6.3	4.4	141	220	70	6.05	63.6	1	172	78
146875	1	Parkinson's Disease	24	1	1	0.02	0.16	120	1.05	0.33	3.30476	3.47	276	4.2	100	11.7	5	137	232	76	5.02	58.7	1	171	70
147191	1	Parkinson's Disease	29	1	1	0.02	0.15	156	1.22	0.32	2.10656	2.57	281	5.2	104	4.7	4.4	142	374	66	4.28	53.2	1	167	70.4
147294	1	Parkinson's Disease	26	0	0	0.04	0.14	149	1.19	0.39	2	2.38	152	4.5	101	5.7	4.6	139	363	71	4.15	64.6	1	185	103.6
147341	1	Parkinson's Disease	26	1	1	0.04	0.22	140	1.43	0.26	2.01399	2.88	155	5.5	102	5.8	4.7	138	274	75	4.82	66.8	1	170	85
147407	1	Parkinson's Disease	29	0	0	0.04	0.08	145	1.2	0.31	3.31667	3.98	237	4.5	105	6.4	4.2	142	280	67	5.62	77.2	1	185	92.2
147650	1	Parkinson's Disease	28	0	0	0.03	0.15	141	1.23	0.24	1.9187	2.36	218	5.1	99	4.3	3.4	140	363	71	4.02	60.5	1	178	149.5
148093	1	Parkinson's Disease	26	0	0	0.05	0.16	149	1.64	0.42	2.7439	4.5	227	4.9	105	6.1	4.5	145	401	69	6.78	64.5	1	177	94.3
148492	1	Parkinson's Disease	26	0	0	0.05	0.09	150	2.15	0.26	1.11163	2.39	191	4.9	104	4.8	4.3	145	321	68	4.94	70.6	1	188	77
148699	1	Parkinson's Disease	24	0	1	0.03	0.13	130	1.2	0.23	1.925	2.31	148	4.8	103	5.2	4.2	140	261	66	3.88	61.2	0	166	78.4
148945	1	Parkinson's Disease	22	0	1	0	0.13	150	1.06	0.25	2.64151	2.8	239	4.8	102	5.6	4.4	138	265	73	4.24	54.4	1	186	120
148982	1	Parkinson's Disease	28	0	0	0.01	0.02	134	0.88	0.18	2.20455	1.94	139	4.1	103	4.7	4.5	143	238	70	3.04	71.4	0	179	58
149116	1	Parkinson's Disease	29	0	0	0.03	0.2	138	1.69	0.23	1.42604	2.41	227	4.5	107	4.9	4.4	144	416	71	4.56	41.9	1	181	82.2
149120	2	Healthy Control	25	0	1	0.04	0.3	129	2.04	0.34	1.88235	3.84	265	4.4	101	4.8	4.4	137	232	73	6.54	36.8	0	165	59.2
149511	1	Parkinson's Disease	27	0	0	0.07	0.1	153	1.69	0.3	1.23077	2.08	253	4.9	100	5.3	4.4	136	315	73	4.23	35.1	1	188	101.6
149516	1	Parkinson's Disease	30	0	0	0.04	0.21	147	1.35	0.35	2.71111	3.66	198	4.1	103	6.4	4.4	135	413	71	5.6	61.8	1	185	80.6
149937	1	Parkinson's Disease	27	0	0	0.01	0.08	138	1	0.16	1.86	1.86	153	4.4	105	5.2	4.2	143	256	71	3.12	68.3	0	158	50.3
149940	1	Parkinson's Disease	27	1	1	0.03	0.12	146	1.63	0.32	2.34969	3.83	209	5.3	105	5.3	4.6	141	428	65	5.94	63.6	1	171	99.1
149945	1	Parkinson's Disease	26	1	1	0.04	0.14	148	1.98	0.28	1.4798	2.93	194	4.7	105	5	4.4	142	268	66	5.36	72.9	0	166	67
150110	1	Parkinson's Disease	30	0	0	0.03	0.11	142	1.55	0.28	1.87097	2.9	312	4.8	104	4.8	3.9	138	178	72	4.87	43.6	0	152	108
150414	1	Parkinson's Disease	27	0	0	0.03	0.13	120	1.53	0.31	2.60784	3.99	183	4.4	106	4.4	4.6	142	327	64	5.99	77.7	1	177	97.6
150505	1	Parkinson's Disease	25	1	1	0.04	0.21	124	1.28	0.44	3.21094	4.11	254	4.1	100	5.8	4.3	141	220	69	6.07	69.8	0	161	64
151050	1	Parkinson's Disease	24	3	1	0.03	0.07	146	2.25	0.48	2.02222	4.55	219	5.2	100	5.5	4.6	137	381	65	7.38	64.2	1	152	73.8
151669	1	Parkinson's Disease	27	1	1	0.08	0.09	149	0.74	0.31	4.71622	3.49	184	5	100	5.2	5.8	139	268	70	4.72	64.2	1	182	85
152369	1	Parkinson's Disease	25	0	1	0.05	0.14	139	1.56	0.33	3.38462	5.28	371	4.2	105	6.1	4.6	140	320	75	7.37	70.5	0	153	60
152582	1	Parkinson's Disease	24	0	1	0.05	0.11	147	1.09	0.49	3.88073	4.23	239	4.4	106	6	4.1	142	393	64	5.98	73.3	1	169	95.6
152600	1	Parkinson's Disease	27	0	0	0.1	0.1	141	1.01	0.36	5.33663	5.39	287	4.8	107	5.2	4.2	139	327	72	6.96	67.9	1	181	97
152616	1	Parkinson's Disease	28	1	1	0.07	0.12	149	1.16	0.21	3.82759	4.44	181	4.9	0	0	0	0	0	0	6	80.9	1	180	88.1
153089	1	Parkinson's Disease	29	0	0	0.05	0.16	143	1.51	0.28	2.82781	4.27	224	5.3	104	5.5	4.1	140	390	68	6.27	54.5	1	185	82.5
153118	1	Parkinson's Disease	25	2	1	0.03	0.3	142	1.32	0.33	2.81061	3.71	248	4.5	108	5.7	4.9	145	190	65	5.68	67.7	0	165	85.9
153191	1	Parkinson's Disease	30	0	0	0.04	0.06	125	1.4	0.25	1.61429	2.26	196	3.9	98	6.1	4.4	137	208	64	4.02	62.1	0	166	62.6
153233	2	Healthy Control	26	0	0	0.04	0.05	153	1.15	0.39	3.6087	4.15	231	5.2	100	5.6	4.3	142	327	71	5.79	80	1	178	65.6
156304	1	Parkinson's Disease	24	1	1	0.04	0.17	157	1.67	0.44	2.53892	4.24	238	5	107	6.3	4.1	141	315	71	6.57	77.6	1	176	74
156459	2	Healthy Control	30	0	0	0.03	0.23	121	2.14	0.47	2.06542	4.42	261	4.4	103	5.1	4.3	140	290	71	7.29	61	0	170	77.4
156484	2	Healthy Control	27	0	0	0.07	0.08	144	1.33	0.55	4.5188	6.01	202	4.6	103	6.6	4.6	141	321	64	8.04	70.1	1	175	74
156665	1	Parkinson's Disease	30	0	0	0.07	0.05	132	1.53	0.77	3.98693	6.1	0	4.9	99	4.7	4.3	140	315	75	8.52	62.5	0	166	55
157229	1	Parkinson's Disease	27	0	0	0.1	0.33	135	2.74	0.53	1.31387	3.6	340	4.6	105	7.1	4.9	141	357	74	7.3	61.3	0	170	87
157264	1	Parkinson's Disease	26	1	1	0.05	0.06	149	1.63	0.33	2.4908	4.06	218	4.8	107	5.1	4.6	148	357	71	6.14	66.1	1	180	79
157360	1	Parkinson's Disease	29	0	0	0.05	0.27	133	1.67	0.29	2.32934	3.89	195	4.4	101	6.3	4.5	141	256	73	6.17	65.8	1	188	111
157410	1	Parkinson's Disease	29	0	0	0.04	0.37	104	1.93	0.22	2.3886	4.61	272	5.1	105	4.9	4	141	222	68	7.16	49.3	0	164	69
158117	1	Parkinson's Disease	25	0	1	0.04	0.15	146	1.38	0.24	1.38406	1.91	180	4.5	102	5.9	4.7	141	298	71	3.72	60.2	1	180	85
158359	1	Parkinson's Disease	27	1	1	0.04	0.11	141	1.34	0.31	1.92537	2.58	241	4.6	99	6.1	4.1	138	234	68	4.37	45.5	1	182	71
159195	1	Parkinson's Disease	24	0	1	0.03	0.16	124	1.67	0.36	1.8982	3.17	339	4	102	5.2	4.6	140	351	70	5.38	66.6	0	168	83
160040	1	Parkinson's Disease	29	0	0	0.02	0.1	142	0.9	0.39	2.88889	2.6	294	5.2	106	5.7	4.6	142	257	68	4.01	60.5	1	176	72
160057	1	Parkinson's Disease	28	0	0	0.06	0.1	138	1.25	0.3	2.08	2.6	187	4.5	103	4.9	4	141	149	63	4.3	65.3	0	166	51.3
160231	1	Parkinson's Disease	22	0	1	0.04	0.05	126	0.84	0.29	3.20238	2.69	185	3.9	103	4.3	4.9	141	238	65	3.9	69.3	0	157	51.3
160252	1	Parkinson's Disease	27	1	1	0.03	0.02	153	1.05	0.26	3.02857	3.18	152	4.8	102	5.2	4.7	140	268	63	4.54	80.3	1	176	73.7
160821	2	Healthy Control	27	0	0	0.05	0.07	139	1.23	0.24	2.34959	2.89	317	4.5	97	5.4	4.3	132	244	68	4.48	70.6	0	162	62
160822	1	Parkinson's Disease	25	1	1	0	0.36	155	1.6	0.77	1.9625	3.14	213	4.6	104	4.7	4.5	139	303	64	5.92	78.5	1	174	74
161236	1	Parkinson's Disease	25	1	1	0.04	0.23	141	1.58	0.45	1.86709	2.95	279	5	107	6.2	4.2	142	309	69	5.25	55.6	1	175	85
161329	2	Healthy Control	28	0	0	0.12	0.09	145	1.25	0.54	2.76	3.45	200	4.6	98	5.4	4.5	134	357	69	5.44	68.9	1	197	103
161628	1	Parkinson's Disease	26	3	1	0.03	0.1	146	2.01	0.61	3.72139	7.48	267	4.8	103	5.8	5.1	141	291	67	10.23	69.3	1	175	93
161673	1	Parkinson's Disease	30	0	0	0.08	0.14	141	1.44	0.57	4.19444	6.04	248	4.8	106	5	4.2	141	357	62	8.26	52	1	180	96.8
162670	1	Parkinson's Disease	22	0	1	0.03	0.06	152	1.01	0.17	2.35644	2.38	137	5	102	7.3	4.2	140	309	69	3.64	66	1	183	78.1
162793	1	Parkinson's Disease	27	0	0	0.05	0.09	146	0.73	0.49	3.67123	2.68	226	4.8	100	5.7	4.6	137	312	71	4.04	60.2	1	172	72.5
162929	1	Parkinson's Disease	27	1	1	0.03	0.08	139	0.92	0.52	4.71739	4.34	173	4.3	102	5.4	4.5	137	175	65	5.88	84.6	1	191	89
162941	1	Parkinson's Disease	26	1	1	0.04	0.09	153	1.43	0.5	1.4965	2.14	250	5	101	4.9	3.9	140	321	73	4.19	62.3	1	180	78.3
162994	1	Parkinson's Disease	27	1	1	0.04	0.15	126	1.38	0.17	2.12319	2.93	234	4.1	105	5.3	3.9	140	269	68	4.67	50.7	0	177	76.8
163265	1	Parkinson's Disease	30	0	0	0.07	0.13	143	2.34	0.29	1.11966	2.62	235	4.8	104	4.5	4.3	143	303	72	5.44	68.1	0	168	79.6
163420	1	Parkinson's Disease	22	3	1	0.05	0.09	138	2.19	0.36	2.51142	5.5	292	4.6	103	5.4	4.2	141	244	73	8.2	81	0	162	73.4
163791	1	Parkinson's Disease	24	1	1	0.06	0.24	138	1.69	0.26	1.85799	3.14	254	4.5	104	5.2	4.7	146	274	68	5.38	71	0	163	76
164268	1	Parkinson's Disease	30	0	0	0.04	0.08	175	2.38	0.32	1.60924	3.83	223	5.3	105	5.1	4.5	141	256	65	6.66	49.2	1	0	95
164491	1	Parkinson's Disease	25	0	1	0.04	0.02	158	1.27	0.41	5.40157	6.86	232	5.3	102	5.4	4.6	141	333	78	8.6	54.1	1	180	99
164765	1	Parkinson's Disease	28	0	0	0.03	0.05	147	1.83	0.28	1.81421	3.32	205	4.9	101	4.4	4.3	136	184	66	5.52	70.3	0	165	59.8
165031	1	Parkinson's Disease	30	1	1	0.02	0.03	151	1.34	0.64	4.03731	5.41	234	4.7	101	5.7	4.7	139	375	70	7.44	48.2	1	175	59.4
165043	2	Healthy Control	28	0	0	0.03	0.05	129	1.45	0.33	1.1931	1.73	243	4.1	104	4.8	4.7	140	363	69	3.59	68.1	1	180	83
165932	1	Parkinson's Disease	25	0	1	0.03	0.17	146	2.33	0.47	1.90129	4.43	198	4.7	104	5.9	4.4	140	244	68	7.42	62.8	1	182	70.8
166701	1	Parkinson's Disease	27	0	0	0.11	0.1	132	1.6	0.48	1.7875	2.86	191	4	105	4.5	3.6	142	238	67	5.14	84.5	0	157	64
166740	1	Parkinson's Disease	30	0	0	0.09	0.06	147	1.46	0.43	2.22603	3.25	251	5.3	109	5.2	4.7	143	286	68	5.28	66.9	1	177	76
167222	1	Parkinson's Disease	26	0	0	0.05	0.08	124	1.27	0.3	2.68504	3.41	249	3.7	105	5.1	4.5	143	434	70	5.11	56.1	1	182	95
167580	1	Parkinson's Disease	28	1	1	0.03	0.05	131	1.29	0.39	2.74419	3.54	236	3.9	110	5.6	4.3	146	232	66	5.31	79.4	0	163	74
167657	1	Parkinson's Disease	30	0	0	0.04	0.07	140	1.39	0.34	2.35252	3.27	246	4.5	104	4.6	4.4	139	327	68	5.12	54.2	1	188	85
167746	2	Healthy Control	30	0	0	0.04	0.11	140	2.1	0.33	1.39524	2.93	250	4.6	99	4.4	4	139	226	78	5.5	59.2	0	162	55.1
168082	1	Parkinson's Disease	26	0	0	0.03	0.1	136	1.19	0.17	1.7395	2.07	262	4.8	0	0	0	0	0	0	3.56	65	0	168	72
168299	1	Parkinson's Disease	24	1	1	0.05	0.22	160	1.67	0.29	1.85629	3.1	307	5.7	0	0	0	0	0	0	5.33	63.8	1	169	71
168306	1	Parkinson's Disease	28	1	1	0.06	0.19	143	1.02	0.42	2.56863	2.62	267	4.5	102	5.8	4.6	140	357	71	4.31	69.4	1	185	74
170179	1	Parkinson's Disease	26	0	0	0.02	0.04	157	0.91	0.48	3.23077	2.94	218	5.2	99	5.5	4.5	137	422	73	4.39	70.3	1	178	81
170472	1	Parkinson's Disease	26	0	0	0.07	0.12	120	1.41	0.18	1.3617	1.92	292	4.1	102	4.4	4.7	139	196	67	3.7	54.7	0	167	80
170519	1	Parkinson's Disease	29	0	0	0.04	0.06	138	1.43	0.28	2.8951	4.14	262	4.6	103	6.1	4.5	141	268	73	5.95	41.9	0	165	64
170727	1	Parkinson's Disease	27	0	0	0.02	0.01	129	1.34	0.63	5.50746	7.38	355	4.4	102	5.5	3.9	140	172	73	9.39	53.1	0	156	57.1
170793	1	Parkinson's Disease	26	0	0	0.03	0.09	147	2.05	0.59	1.56585	3.21	267	4.8	104	6.2	4.4	140	224	74	5.98	69.9	1	178	101
171083	1	Parkinson's Disease	23	0	1	0.05	0.13	126	1.34	0.4	3.27612	4.39	211	4.5	102	4.3	3.8	141	250	64	6.3	71.7	0	150	59.6
171162	2	Healthy Control	30	0	0	0.09	0.17	147	3.11	0.47	2.40836	7.49	375	5.1	106	5.2	4.8	143	404	75	11.34	30.4	1	176	117.7
171635	1	Parkinson's Disease	20	0	1	0.04	0.08	162	1.68	0.41	2.29167	3.85	143	5.4	104	8.7	4.4	141	250	68	6.06	69.8	1	0	100
172260	1	Parkinson's Disease	28	1	1	0.13	0.24	143	1.32	0.47	3.38636	4.47	311	4.6	98	5.7	4.9	136	341	74	6.63	66.9	1	191	94
172370	1	Parkinson's Disease	30	0	0	0.06	0.35	131	1.43	0.28	1.85315	2.65	151	4.2	105	4.6	4.7	141	268	66	4.78	71.5	0	160	72
172413	1	Parkinson's Disease	27	0	0	0.02	0.04	127	2.09	0.33	1.27751	2.67	295	4.3	104	5.6	4.3	140	303	64	5.15	56.6	1	175	84
172821	1	Parkinson's Disease	29	0	0	0.09	0.12	152	1.4	0.49	3.23571	4.53	249	4.9	105	5.8	4.3	141	226	66	6.63	75.4	1	157	85
173814	1	Parkinson's Disease	28	0	0	0.07	0.12	130	0.99	0.25	4	3.96	224	4.2	104	5.7	3.9	143	286	75	5.39	76.1	0	166	67.6
174133	1	Parkinson's Disease	30	0	0	0.03	0.06	140	1.76	0.36	1.77841	3.13	203	4.5	105	4.9	4.3	139	342	67	5.33	69.2	1	168	58.4
174141	1	Parkinson's Disease	28	1	1	0.03	0.18	139	1.35	0.3	2.08148	2.81	165	4.1	107	6.1	4.4	142	348	67	4.67	78.7	1	190	87.5
174151	1	Parkinson's Disease	25	1	1	0.04	0.12	124	1	0.28	2.57	2.57	221	4	102	5	4.6	138	303	68	4.01	79.8	0	165	58.9
174209	1	Parkinson's Disease	26	0	0	0.02	0.06	143	1.35	0.25	1.4963	2.02	222	4.5	106	5.6	4.5	143	334	73	3.69	65.9	1	180	100
174340	1	Parkinson's Disease	26	0	0	0.03	0.3	144	0.79	0.39	3.01266	2.38	243	4.5	106	5.4	4.2	142	307	69	3.89	56.9	1	172	78.4
174364	1	Parkinson's Disease	27	1	1	0.09	0.59	130	2.27	0.46	1.59031	3.61	320	4.3	103	11.2	4.4	137	369	64	7.01	70.1	1	169	72.8
174615	1	Parkinson's Disease	21	1	1	0.05	0.09	136	1.71	0.44	1.84211	3.15	255	4.7	105	5.4	4.8	140	184	70	5.44	61.9	0	169	73
174735	1	Parkinson's Disease	23	1	1	0.04	0.23	139	1.77	0.51	2.98305	5.28	184	4.3	102	4.5	4.5	138	369	69	7.82	79.4	1	170	83
174855	1	Parkinson's Disease	25	0	1	0.05	0.11	150	2.38	0.37	1.83193	4.36	161	4.7	107	6.1	4.5	140	357	66	7.27	64.2	1	175	84
175925	1	Parkinson's Disease	27	0	0	0.07	0.05	144	1.62	0.4	2.33333	3.78	389	4.6	105	5.2	4.7	142	214	66	5.91	49.5	0	165	76
176239	1	Parkinson's Disease	30	0	0	0.03	0.19	138	1.19	0.38	3.43697	4.09	243	4.3	102	5.2	4.4	142	208	72	5.87	57.9	0	177	63.8
176347	2	Healthy Control	26	0	0	0.02	0.11	147	2.12	0.32	1.5	3.18	220	4.7	102	6.1	4	142	387	68	5.76	58.1	1	185	110
177395	1	Parkinson's Disease	26	0	0	0.06	0.1	128	1.05	0.33	3.73333	3.92	276	4.4	106	4.7	4.3	141	291	68	5.46	69.6	0	165	80.5
177924	1	Parkinson's Disease	28	0	0	0.04	0.08	154	1.37	0.43	3.19708	4.38	260	5.1	107	5.9	4.4	142	303	72	6.29	63.4	1	179	93.7
177956	1	Parkinson's Disease	29	0	0	0.03	0.05	153	1.38	0.22	2.21014	3.05	222	5.2	102	4.7	4.4	139	422	73	4.75	60.4	1	174	95
178413	2	Healthy Control	28	0	0	0.06	0.05	118	1.38	0.09	1.47101	2.03	212	3.8	107	4.7	4	143	190	60	3.61	49.8	0	159	55.6
179526	1	Parkinson's Disease	27	0	0	0.02	0.08	134	1.71	0.37	1.88889	3.23	269	4.3	107	6	5	144	256	67	5.4	60	1	175	81.6
179527	1	Parkinson's Disease	28	1	1	0.03	0.07	139	1.29	0.3	1.79845	2.32	235	4.7	105	5.8	4.5	140	357	68	4.01	66.1	1	182	90.5
179541	1	Parkinson's Disease	26	0	0	0.06	0.08	127	1.36	0.37	2.26471	3.08	224	4.3	103	5.8	3.9	140	143	68	4.95	74.1	0	164	66
179691	1	Parkinson's Disease	30	0	0	0.04	0.12	151	1.44	0.27	1.76389	2.54	171	4.7	105	5.8	4.6	141	345	68	4.41	47.3	1	187	94.1
179784	1	Parkinson's Disease	30	0	0	0.07	0.09	125	2.36	0.3	1.72458	4.07	245	4.3	106	6	4.5	141	274	73	6.88	49.5	0	163	63.7
179894	1	Parkinson's Disease	25	0	1	0.04	0.12	142	1.06	0.24	2.33962	2.48	229	4.9	105	4.8	4.2	142	280	72	3.94	55.1	1	180	84
180966	2	Healthy Control	27	0	0	0.03	0.11	138	1.23	0.52	4.04878	4.98	195	4.2	103	5.7	4.5	140	393	72	6.88	70.3	1	191	94
181671	1	Parkinson's Disease	28	0	0	0.07	0.07	156	1.28	0.32	3.85938	4.94	258	5	106	5.7	5.2	146	327	70	6.7	53.6	1	176	70.1
181684	1	Parkinson's Disease	27	0	0	0.06	0.26	143	1.41	0.26	2.74468	3.87	263	5.1	102	5.1	5.2	140	274	72	5.87	54.7	1	183	81.4
181704	1	Parkinson's Disease	24	0	1	0.02	0.09	130	1.9	0.28	2.56842	4.88	328	4.7	103	4.3	4.1	141	214	69	7.17	48.8	0	162	58
181822	1	Parkinson's Disease	26	1	1	0.08	0.15	153	2.07	0.31	1.29469	2.68	254	5	101	6.9	4.5	140	318	73	5.28	59.3	1	175	87
181957	1	Parkinson's Disease	27	4	1	0.16	0.17	132	2.05	0.41	2	4.1	215	4	104	6.5	4.8	140	351	75	6.89	58.9	0	170	84
182199	1	Parkinson's Disease	24	0	1	0.05	0.18	157	1.82	0.4	1.93407	3.52	148	5.3	105	5.1	4.4	141	387	78	5.95	58.7	1	193	133
182341	1	Parkinson's Disease	20	0	1	0.05	0.14	141	1.38	0.41	2.75362	3.8	284	4.7	102	5.9	4.4	137	410	70	5.79	57.9	1	177	76.4
182427	1	Parkinson's Disease	30	1	1	0.08	0.45	146	1.61	0.32	1.13043	1.82	248	4.6	103	5.9	4.5	141	331	76	4.29	69	1	174	87
182515	1	Parkinson's Disease	23	0	1	0.04	0.08	146	1.43	0.24	1.76923	2.53	294	4.6	101	6.8	4.6	141	247	71	4.31	71.5	0	154	79
182727	1	Parkinson's Disease	28	0	0	0.06	0.13	117	2.68	0.47	2.02985	5.44	360	4.2	104	5.8	4.5	139	273	66	8.77	50	0	174	70.6
182745	1	Parkinson's Disease	28	0	0	0.02	0.04	149	1.44	0.3	1.06944	1.54	189	5	105	5.3	4.2	142	333	63	3.34	63.3	1	183	102
182848	1	Parkinson's Disease	26	1	1	0.04	0.05	131	0.87	0.21	4.85057	4.22	256	4.4	103	5.4	4	141	190	71	5.39	65.9	0	170	60.8
182927	1	Parkinson's Disease	28	0	0	0.05	0.22	131	1.39	0.38	2.40288	3.34	289	4.3	106	4.6	4.8	141	416	70	5.38	61	1	180	78
182984	1	Parkinson's Disease	29	0	0	0.05	0.05	139	2.88	0.59	1.30903	3.77	277	4.4	105	4.3	4.4	143	274	72	7.34	62.5	0	163	62.3
182990	1	Parkinson's Disease	29	0	0	0.16	0.09	148	1.34	0.33	3.32836	4.46	351	5.3	102	6.9	4	139	248	73	6.38	53	1	186	91
184432	1	Parkinson's Disease	28	0	0	0.04	0.27	142	2.03	0.35	1.31034	2.66	232	5	108	5.8	4	143	268	68	5.35	60.2	0	168	80
184507	1	Parkinson's Disease	29	1	1	0.05	0.61	146	1.84	0.46	2.30435	4.24	183	4.5	103	5.4	4.6	137	351	70	7.21	65.3	1	183	100
186108	1	Parkinson's Disease	30	0	0	0.05	0.11	131	2.23	0.37	1.77578	3.96	417	4.5	103	6.4	4.1	142	280	68	6.71	60.7	0	146	55.5
187759	2	Healthy Control	30	0	0	0.08	0.15	141	1.16	0.25	2.50862	2.91	228	4.6	105	5.4	4.3	140	297	69	4.54	76	1	179	75.8
187800	1	Parkinson's Disease	30	0	0	0.04	0.1	139	0.95	0.26	3.15789	3	303	4.3	105	5.2	4.4	143	232	65	4.34	51.8	0	175	70
187823	2	Healthy Control	28	0	0	0.16	0.57	146	2.43	0.35	1.90947	4.64	402	4.8	105	6.3	4.7	143	220	69	8.16	52.1	0	165	75
188069	1	Parkinson's Disease	30	0	0	0.02	0.23	127	1.8	0.49	2.29444	4.13	363	4.3	108	5.3	4.6	143	323	71	6.66	51.2	0	172	77
188666	1	Parkinson's Disease	29	0	0	0.06	0.23	142	1.3	0.34	2.87692	3.74	284	4.6	98	7.4	4.2	137	232	77	5.67	62.3	0	167	68.7
189935	1	Parkinson's Disease	29	0	0	0.04	0.3	119	1.86	0.33	1.39247	2.59	241	4.3	107	8.8	4.6	143	268	70	5.12	51.9	0	172	95.2
190005	1	Parkinson's Disease	29	0	0	0.05	0.1	135	1.53	0.26	2.39216	3.66	259	4.5	104	4.9	3.9	142	172	70	5.6	69.5	0	160	42.7
190336	1	Parkinson's Disease	30	0	0	0.06	0.08	153	2.03	0.63	2.72414	5.53	223	5.5	105	3.5	4.2	143	404	69	8.33	58.1	1	181	87
190360	1	Parkinson's Disease	27	1	1	0.05	0.05	111	1.54	0.32	2.43506	3.75	251	3.4	100	5	3.8	137	196	64	5.71	75.1	0	161	66.7
192111	1	Parkinson's Disease	28	1	1	0.05	0.25	147	1.25	0.25	3.384	4.23	232	4.8	107	5.3	4.5	144	315	67	6.01	64.6	1	198	94.1
194971	1	Parkinson's Disease	28	0	0	0.03	0.14	138	2.27	0.4	1.7533	3.98	265	4.5	102	16.1	3.8	142	235	72	6.84	71.2	0	161	62
201630	1	Parkinson's Disease	29	0	0	0.03	0.07	111	1.79	0.49	2.90503	5.2	309	3.6	105	9	5.5	140	274	63	7.57	84.5	0	157	119
202671	1	Parkinson's Disease	28	0	0	0.04	0.03	163	1.6	0.31	1.8875	3.02	172	5.2	103	5.6	4.6	142	381	71	5.01	62.1	1	198	104.6
203684	2	Healthy Control	28	0	0	0.05	0.16	152	1.69	0.33	2.33136	3.94	156	4.7	109	5.2	3.8	145	440	67	6.16	62	1	176	82
203717	1	Parkinson's Disease	25	0	1	0.02	0.1	120	1.27	0.27	2.49606	3.17	300	4.2	106	4.7	5.3	140	256	67	4.84	61.4	0	168	59.1
204011	2	Healthy Control	29	0	0	0.06	0.09	146	1.41	0.28	2.91489	4.11	182	4.8	114	6.5	4.7	148	410	67	5.94	68.4	1	191	89
204012	1	Parkinson's Disease	23	0	1	0.13	0.36	137	1.25	0.37	2.696	3.37	219	4.3	103	6.7	3.8	140	458	72	5.48	73	1	172	65
209219	1	Parkinson's Disease	24	1	1	0.08	0.07	135	1.17	0.26	3.03419	3.55	186	4.4	104	10.3	4.2	142	288	69	5.14	76.4	1	164	75
211239	1	Parkinson's Disease	24	0	1	0.14	0.29	132	1.54	0.31	2.31169	3.56	233	4.4	105	5.3	5.1	141	333	63	5.84	82.7	0	160	77.8
211482	1	Parkinson's Disease	30	0	0	0.03	0.1	143	2.09	0.29	1.25837	2.63	175	4.8	103	6.9	4.1	140	321	69	5.14	69.3	1	180	85
211886	1	Parkinson's Disease	29	0	0	0.06	0.07	143	1	0.54	4.65	4.65	299	4.6	100	6.3	4.2	138	232	66	6.33	65.2	0	162	57.7
211902	1	Parkinson's Disease	26	1	1	0.02	0.19	145	1.71	0.57	2.18713	3.74	255	5	106	5.2	4.5	143	327	63	6.24	64.6	1	179	88.5
212049	1	Parkinson's Disease	27	0	0	0.02	0.16	128	1.6	0.44	2.55	4.08	239	4.3	105	6.2	5	141	309	69	6.3	67.6	1	178	69
212766	1	Parkinson's Disease	29	0	0	0.03	0.16	135	1.45	0.32	2.12414	3.08	263	4.2	105	5.5	4.8	141	277	70	5.05	80.2	0	160	64
212954	1	Parkinson's Disease	30	0	0	0.02	0.13	160	1.22	0.33	2.22951	2.72	245	5.8	102	5.1	4.6	141	308	75	4.42	44.2	1	178	83
213005	1	Parkinson's Disease	29	0	0	0.04	0.07	126	1.52	0.29	0.907895	1.38	247	3.9	100	6	4.5	140	268	78	3.3	53.3	0	168	57
214241	1	Parkinson's Disease	23	2	1	0.12	0.1	149	1.99	0.76	4.21106	8.38	252	4.4	102	4.9	4.5	140	213	72	11.35	75	1	173	73
215976	1	Parkinson's Disease	29	0	0	0.11	0.12	154	1.21	0.47	4.94215	5.98	347	5.2	99	5.6	4.5	139	254	71	7.88	59.2	1	185	120
216317	1	Parkinson's Disease	26	0	0	0.03	0.12	119	1.37	0.25	1.72993	2.37	257	4.3	105	5.4	4.2	142	205	72	4.14	54.9	0	167	64
216592	1	Parkinson's Disease	25	2	1	0.06	0.09	150	1.41	0.4	3.75177	5.29	226	5.4	100	11.5	5	138	220	71	7.25	63.2	1	180	80.5
216970	1	Parkinson's Disease	25	0	1	0.02	0.32	141	1.09	0.32	3.31193	3.61	225	4.7	100	7.2	4.6	139	309	72	5.37	67.6	1	175	94.8

## Sheet: FAHHAUST-PD
PATNO	COHORT	COHORT_DEFINITION	MCATOT	NP1COG	COG	Basophils	Eosinophils	Hemoglobin	Lymphocytes	Monocytes	NLR	Neutrophils	Platelets	RBC	Serum Chloride	Serum Glucose	Serum Potassium	Serum Sodium	Serum Uric Acid	Total Protein	WBC	age	sex	height	weight
10001	1	Parkinson's Disease	23	1	1	0.01	0.07	92	1.24	0.17	2.94355	3.65	44	3.65	99.8	16.86	4.26	132.6	394	53.8	5.14	68	0	160	65
10002	1	Parkinson's Disease	28	0	0	0.01	0.19	145	1.42	0.6	1.98592	2.82	179	5.15	112.1	6.47	4.06	147.3	84	64.5	5.04	55	1	180	95
10003	1	Parkinson's Disease	26	0	0	0.03	0.25	107	1.57	8.4	1.74522	2.74	139	3.69	103.2	6.04	3.69	141.6	62	68.2	5.01	71	0	165	62
10004	1	Parkinson's Disease	30	0	0	0.01	0.03	125	1.43	0.3	1.6993	2.43	167	4.02	108	18.4	3.06	145	104	57.5	4.2	53	0	160	56
10005	1	Parkinson's Disease	21	1	1	0.02	0.15	129	1.27	0.41	4.25197	5.4	143	4.62	104.9	4.52	3.73	144.1	272	63.3	7.25	74	1	175	80
10006	1	Parkinson's Disease	27	1	1	0.13	0.18	129	2.56	1.56	10.3906	26.6	242	4.38	98	6.63	2.62	126	122	45	31	66	0	155	55
10007	1	Parkinson's Disease	22	1	1	0.03	0.1	127	1.27	0.34	2.71654	3.45	4.08	4.08	111.2	4.03	4.71	144.5	75	69.7	5.19	77	1	172	75
10008	1	Parkinson's Disease	28	0	0	0.02	0.05	111	0.64	0.16	5.15625	3.3	139	3.92	104	13.15	3.62	139.4	102	57.4	4.17	67	1	170	60
10009	1	Parkinson's Disease	19	0	1	0.03	0.03	97	1.79	0.39	3.32402	5.95	240	3.21	83.9	6.56	4.06	125.4	384	77	8.19	83	0	158	57
10010	1	Parkinson's Disease	21	1	1	0.03	0.11	139.5	0.96	0.17	2.52083	2.42	130	4.26	105	6.11	3.62	142	110	66.8	3.68	81	1	172	70
10011	1	Parkinson's Disease	29	0	0	0.03	0.04	139	1.75	0.35	1.43429	2.51	281	4.28	102.5	6	3.88	137.5	318	60	4.68	48	1	166	70
10012	1	Parkinson's Disease	26	1	1	0.02	0.02	125	16.6	6.5	0.271687	4.51	231	4.19	100.9	6.16	4.17	138.6	229	68.1	5.91	72	0	166	64
10013	1	Parkinson's Disease	28	0	0	0.01	0	122	0.79	0.35	3.63291	2.87	140	3.86	103.7	4.22	3.84	139.8	100	75	4.02	70	1	172	68
10014	1	Parkinson's Disease	27	1	1	0	0	144	0.64	0.15	6.5	4.16	181	4.67	101.4	12.21	3.61	145	240	66.2	4.95	72	1	175	72
10015	1	Parkinson's Disease	15	1	1	0.02	0.25	109	1.81	0.45	3.38674	6.13	170	3.53	108.6	4.47	3.79	143	264	70.9	8.66	85	0	155	45
10016	1	Parkinson's Disease	23	0	1	0.03	0.17	141	1.22	0.37	3.2459	3.96	194	4.33	102.7	6.63	3.57	140.2	188	62.5	5.75	65	0	166	75
10017	1	Parkinson's Disease	29	1	1	0.03	0.21	137.8	1.73	0.42	1.83237	3.17	239	4.27	104	4.35	3.88	141	307	52.6	5.56	48	1	170	70
10018	1	Parkinson's Disease	22	0	1	0.03	0.15	157	2.64	0.59	1.625	4.29	196	4.99	100.1	9.14	3.93	143.6	107	76.7	7.7	64	0	160	60
10019	1	Parkinson's Disease	26	0	0	0.01	0.09	120	1.27	0.63	53.622	68.1	200	3.8	102.9	5.84	3.74	139.2	237	65.3	6.25	72	0	150	55
10020	1	Parkinson's Disease	21	0	1	0	0.04	149	2.16	0.48	1.44907	3.13	127	4.56	99.3	6	3.94	136.6	281	62.6	5.84	71	1	172	67
10021	1	Parkinson's Disease	28	1	1	0.01	0.03	140	2.4	0.34	1.9625	4.71	261	4.21	103	4.72	3.87	142	227	64.7	7.49	63	0	158	60
10022	1	Parkinson's Disease	30	0	0	0.01	0.01	104	0.57	0.16	6.87719	3.92	211	3.33	106	5.24	3.53	141	123	67.4	4.67	75	0	166	70
10023	1	Parkinson's Disease	24	1	1	0.03	0.01	102	1.11	0.53	8.17117	9.07	253	3.43	95.1	9.64	4.34	132.7	112	66.5	10.75	80	0	165	70
10024	1	Parkinson's Disease	25	0	1	0.03	0.08	133	1.4	0.27	1.65	2.31	206	4.67	104.2	6.47	3.8	138.9	102	62.1	4.09	65	1	184	80
10025	1	Parkinson's Disease	18	1	1	0.01	0.02	109	0.34	0.26	21.1471	7.19	152	3.55	102	7.85	3.84	139.7	267	77.3	7.82	84	0	158	45
10026	1	Parkinson's Disease	25	0	1	0.01	0.04	111	24.2	4.4	0.169421	4.1	186	3.54	107.7	6.95	4.14	142.4	64	60.9	5.82	79	0	160	55
10027	1	Parkinson's Disease	24	1	1	0.03	0.03	146	19	4.6	0.196842	3.74	181	4.68	105.8	4.56	3.57	137	280	64.4	4.97	71	1	175	80
10028	1	Parkinson's Disease	28	0	0	0.02	0.05	115	1.22	0.27	3.65574	4.46	203	3.7	102.7	6	3.84	143.7	100	61.9	6.02	55	0	165	70
10029	1	Parkinson's Disease	30	0	0	0.01	0.14	146	10.5	4.6	0.625714	6.57	204	4.72	104.7	6.16	3.95	142.4	286	66.7	7.91	58	1	170	76
10030	1	Parkinson's Disease	28	1	1	0.04	0.76	127	1.41	7.5	44.539	62.8	370	3.86	95.1	6.95	4.56	131.1	100	40.5	7.42	69	0	167	60
10031	1	Parkinson's Disease	24	1	1	0.02	0.03	134	26.9	0.35	0.132714	3.57	247	3.89	94.7	5.31	4.68	132	258	71	5.43	86	0	162	68
10032	1	Parkinson's Disease	28	1	1	0.02	0.16	118	1.67	0.25	1.5988	2.67	212	4.07	100.3	6.63	3.5	140.2	249	75.1	4.77	58	0	160	65
10033	1	Parkinson's Disease	20	1	1	0	0	122	0.54	0.22	17.4259	9.41	221	3.82	98.9	24.46	4.71	146.5	601	64.2	10.17	84	0	160	50
10034	1	Parkinson's Disease	27	1	1	0.02	0.04	120	22.3	6.8	0.188341	4.2	247	3.93	98.5	6	3.91	133.2	100	67.2	6.02	62	1	170	41
10035	1	Parkinson's Disease	29	0	0	0.02	0.05	125.8	1.73	0.3	1.83237	3.17	195	3.93	104	4.68	3.7	142	250	67	5.27	57	0	158	60
10036	1	Parkinson's Disease	27	0	0	0.01	0.01	133	0.95	0.34	5.75789	5.47	188	3.96	104.4	3.98	3.61	143	376	69.1	6.78	73	1	170	80
10037	1	Parkinson's Disease	27	0	0	0.02	0.07	140	1.71	0.25	35.3216	60.4	237	5.17	102	4.27	3.92	141	317	72.8	5.17	34	1	172	70
10038	1	Parkinson's Disease	30	0	0	0.03	0.11	176	22.9	7.3	2.99563	68.6	253	5.25	103	4.59	4.37	141	100	72.6	11.74	33	1	174	76
10039	1	Parkinson's Disease	24	1	1	0.02	0.06	130	28.4	4.4	0.159507	4.53	219	3.82	101.3	11.78	4.41	140.2	265	73.2	6.86	88	1	175	60
10040	1	Parkinson's Disease	20	0	1	0.02	0.07	120	0.54	0.17	9.37037	5.06	144	3.89	104	6.16	3.77	140.1	100	58.1	5.86	80	1	175	76
10041	1	Parkinson's Disease	28	0	0	0.04	0.09	140	2.01	0.55	4.22886	8.5	231	4.57	100.7	4.95	4.09	139.6	112	76.4	11.19	66	0	158	57
10042	1	Parkinson's Disease	23	1	1	0.01	0	119	1.15	0.25	3.46087	3.98	215	3.66	108.3	5.07	4.35	144.1	196	61.7	5.39	66	0	152	40
10043	1	Parkinson's Disease	27	0	0	0.02	0.09	121.3	1.78	0.34	1.52809	2.72	196	4	102	5.06	3.97	141	243	63.1	4.96	69	0	158	50
10044	1	Parkinson's Disease	22	1	1	0.04	0.12	127	2.91	0.49	1.29897	3.78	266	36.6	102.3	4.97	3.37	144.2	300	64.7	7.34	73	1	160	58
10045	1	Parkinson's Disease	17	0	1	0.01	16.9	98	0.78	0.32	3.19231	2.49	143	3.45	107	8.03	3.62	137.1	312	71.5	4.33	73	1	172	55
10046	1	Parkinson's Disease	21	0	1	0.02	0.07	123	1.23	0.45	4.53659	5.58	222	3.65	99.2	6.99	3.89	138.9	234	77.5	7.35	75	0	155	44
10047	1	Parkinson's Disease	19	1	1	0.02	0.18	123	1.42	0.36	2.94366	4.18	260	3.72	101.4	6.95	4.11	140.9	199	60	6.16	86	1	168	55
10048	1	Parkinson's Disease	18	1	1	0.03	0.12	105	3.19	0.85	20.0627	64	201	3.5	103.6	4.79	4	144.2	359	66.7	11.66	76	0	153	70
10049	1	Parkinson's Disease	15	0	1	0.02	0.11	107	1.05	0.28	3.55238	3.73	144	3.41	105.7	3.54	3.98	141.9	209	68.6	5.19	74	0	160	42
10050	1	Parkinson's Disease	27	0	0	0.05	0.01	134	44	11	0.981818	43.2	137	3.9	102	6.16	4.33	137	165	64.9	3.16	65	1	172	66
10051	1	Parkinson's Disease	21	1	1	0	0	125	0.5	0.7	180	90	137	4.14	96.5	5.89	3.21	131.8	154	61	12.01	73	1	175	62
10052	1	Parkinson's Disease	26	1	1	0.01	0.04	111	1.34	0.13	2.69403	3.61	280	3.37	114.1	4.07	3.61	146.8	360	72.9	5.13	72	0	156	40
10053	1	Parkinson's Disease	29	0	0	0.01	0	70	1.07	0.4	5.74766	6.15	217	2.26	102.9	6.36	4.19	140	81	55.5	7.63	61	1	170	64
10054	1	Parkinson's Disease	22	1	1	0.09	0.26	126	36.2	5.6	0.0983425	3.56	260	4.12	106.9	4.89	4.26	140.3	311	73.1	6.72	76	1	170	60
10055	1	Parkinson's Disease	17	0	1	0.01	0.04	111	1.34	0.13	2.69403	3.61	280	3.37	114.1	4.07	3.61	146.8	360	72.9	5.13	73	0	155	47
10056	1	Parkinson's Disease	20	0	1	0.03	0.17	140	1.14	0.36	5.39474	6.15	219	4.35	100.9	5.97	3.72	145.9	111	73.2	7.85	64	1	164	59
10057	1	Parkinson's Disease	26	1	1	0.02	0.03	142	1.16	0.44	3.97414	4.61	115	4.35	103.4	6	3.92	141.7	148	60	6.26	50	0	160	48.5
10058	1	Parkinson's Disease	27	0	0	0.03	0.07	133	0.97	0.18	2.72165	2.64	193	4.37	103.7	6.63	3.84	142	243		3.89	57	1	178	65
10059	1	Parkinson's Disease	10	1	1	0.02	0.26	129	0.92	0.29	3.08696	2.84	139	4.29	103.3	4.81	3.88	140.9	271	56	4.33	81	1	170	71
10060	1	Parkinson's Disease	15	1	1	0.2	0.04	111	1.34	0.13	2.69403	3.61	280	3.37	114.1	4.07	3.61	146.8	360	72.9	5.13	81	0	156	45
10061	1	Parkinson's Disease	14	1	1	0.01	0.07	135	2.65	0.52	1.27547	3.38	240	4.17	102	3.97	5.16	139	178	69.4	6.63	76	1	170	70
10062	1	Parkinson's Disease	27	0	0	0.01	0.01	120	0.88	0.32	7.46591	6.57	121	3.74	107.2	4.68	3.92	146.3	175	69.6	7.79	52	0	156	47
10063	1	Parkinson's Disease	18	0	1	0.01	0.03	117	1.35	0.31	3.84444	5.19	249	3.51	110.3	3.69	4.27	144	253	59.8	6.89	74	0	160	54
10064	1	Parkinson's Disease	29	0	0	0.01	0.04	114	1.67	0.25	1.58084	2.64	343	3.79	104.9	4.53	3.86	143.2	272	73.8	4.61	52	0	162	78
10065	1	Parkinson's Disease	26	0	0	0.03	0.24	118	30.4	7.8	0.104276	3.17	229	3.99	100.7	5.21	4.21	142.2	286	60.8	5.56	75	0	150	55
10066	1	Parkinson's Disease	17	1	1	0.02	0.1	95	1.76	0.48	2.98864	5.26	205	3	103	5.09	3.42	143	207	66	7.62	76	0	158	45
10067	1	Parkinson's Disease	20	1	1	0.02	0.2	129	1.63	0.39	1.61963	2.64	284	3.6	106	5.5	3.88	142	120	64.5	4.88	72	1	169	62
10068	1	Parkinson's Disease	21	0	1	0.01	0.02	129	0.58	0.28	5.08621	2.95	182	4.19	99.3	3.8	4.51	138.1	270	64.2	3.84	73	1	172	62
10069	1	Parkinson's Disease	26	1	1	0.6	101	112	1.1	0.27	2.42727	2.67	137	3.49	102	5.32	4.01	140	125	67.1	4.1	71	0	155	52
10070	1	Parkinson's Disease	27	0	0	0.09	0.56	126	1.65	0.77	3.33333	5.5	336	3.81	102	4.26	3.1	138.9	272	56.7	8.57	73	1	176	62
10071	1	Parkinson's Disease	27	0	0	0.02	0.04	131	0.96	0.33	3.17708	3.05	168	4.47	106.8	5.84	4.27	146.3	295	72.1	4.4	57	1	165	78
10072	1	Parkinson's Disease	30	1	1	0.01	2.1	136	0.69	0.31	3.78261	2.61	101	4.34	108.7	4.62	3.88	143.4	111	52.5	3.7	65	1	167	60
10073	1	Parkinson's Disease	27	1	1	0.02	0.02	127	1.73	0.27	2.13873	3.7	218	4.25	106.6	3.53	3.41	142.9	304	66.1	5.74	62	0	162	50
10074	1	Parkinson's Disease	30	0	0	0.01	0.05	120	1.78	0.37	2.70787	4.82	144	4.16	103.8	4.48	3.4	143.9	207	68.8	7.03	57	0	157	67
10075	1	Parkinson's Disease	26	0	0	0.06	0.07	136	1.43	0.3	2.61538	3.74	210	4.71	105.5	5.11	3.86	141.1	298	67.7	5.6	54	0	165	70
10076	1	Parkinson's Disease	27	0	0	0	0.04	149	37.1	0.48	0.0843666	3.13	127	4.56	99.3	3.04	3.94	136.6	281	62.6	5.81	72	1	165	70
10077	1	Parkinson's Disease	17	1	1	0.01	0.12	65	13.8	0.46	0.876087	12.09	587	1.78	94.3	11.62	4.09	126.7	125	54.2	14.71	81	0	165	55
10078	1	Parkinson's Disease	23	0	1	0.02	0.04	144	11.6	3.1	0.583621	6.77	224	4.63	101.9	4.66	3.87	142.5	334	61.7	8.01	36	1	165	65
10079	1	Parkinson's Disease	27	0	0	0.05	0.1	142	2.54	0.23	1.44094	3.66	219	4.43	105.1	4.77	3.8	143	201	65	6.58	74	0	158	55
10080	1	Parkinson's Disease	30	0	0	0.01	0.07	132	1.14	0.55	6.11404	6.97	289	3.91	99	5.11	4.42	134	273	64	8.74	67	1	168	60
10081	1	Parkinson's Disease	20	1	1	0.02	0.18	133	1.1	0.38	2.82727	3.11	220	4.64	100.7	5.07	4	139.7	290	69.1	4.79	77	1	165	60
10082	1	Parkinson's Disease	29	0	0	0.02	0.02	126	1.21	0.46	3.33058	4.03	244	3.93	101.6	4.42	3.56	139.9	220	69.1	5.74	53	0	165	65
10083	1	Parkinson's Disease	30	0	0	0.01	0.01	112	0.8	0.31	5.15	4.12	206	3.65	100.8	4.39	3.75	138.7	246	59.2	5.25	69	1	172	65
10084	1	Parkinson's Disease	28	0	0	0.02	0.03	123	1.58	0.24	1.90506	3.01	206	4.1	104.2	3.9	4.06	140.8	455	65.4	4.88	62	1	165	70
10085	1	Parkinson's Disease	26	1	1	0.03	0.07	140	1.38	0.47	3.10145	4.28	156	4.28	101.5	4.82	4.01	137.6	234	61.5	6.23	77	1	165	58
10086	1	Parkinson's Disease	30	0	0	0	0.09	126	1.34	0.21	1.83582	2.46	172	3.86	107.1	4.71	3.8	143.3	261	70.8	4.1	53	0	160	65
10087	1	Parkinson's Disease	17	0	1	0.02	0.18	123	1.42	0.36	2.94366	4.18	260	3.72	101.4	6.95	4.11	140.9	199	62	6.16	86	1	170	56
10088	1	Parkinson's Disease	28	1	1	0.01	0.02	107	0.72	0.2	3.81944	2.75	3	3.53	103.8	3.88	5.93	140.2	253	69.1	3.7	65	0	155	45
10089	1	Parkinson's Disease	27	0	0	0.03	0.76	141	1.52	0.43	1.67763	2.55	149	4.48	104	5.62	4.24	139	232	65.1	5.29	72	1	170	75
10090	1	Parkinson's Disease	25	1	1	0.05	0.02	131	1.53	0.47	2.83007	4.33	273	3.81	102.6	4.7	4.51	132.4	244	69	6.4	72	0	158	56
10091	1	Parkinson's Disease	25	0	1	0.01	0.09	139	0.81	0.31	2.44444	1.98	208	3.98	101	16.11	3.8	137	57	61.4	3.2	77	1	172	57
10092	1	Parkinson's Disease	21	1	1	0.04	0.22	152	1.24	0.32	4.17742	5.18	196	4.97	107.2	6.26	3.38	142	198	63.8	7	71	1	169	60
10093	1	Parkinson's Disease	20	1	1	0.02	0.07	129	1.56	0.45	2.16667	3.38	162	4.01	107.8	6.1	3.92	142.5	187	68.3	5.48	73	1	170	60
10094	1	Parkinson's Disease	29	1	1	0.03	0.01	122	1.05	0.33	6.15238	6.46	170	3.72	106.3	5.06	3.53	143.9	264	62.4	7.88	69	1	168	64
10095	1	Parkinson's Disease	26	0	0	0.01	0.09	120	1.27	0.63	3.34646	4.25	200	3.8	102.9	4.8	3.74	139.2	237	65.3	6.25	69	0	160	60
10096	1	Parkinson's Disease	23	0	1	0.02	0.13	148	1.05	0.4	5.0381	5.29	153	4.66	98	4.65	3.35	133	276	72.2	6.89	67	1	175	75
10097	1	Parkinson's Disease	22	1	1	0.04	0.14	131	0.72	0.26	4.77778	3.44	220	4.1	116.1	6.32	3.96	148	215	68.9	4.6	64	1	176	72
10098	1	Parkinson's Disease	26	0	0	0.02	0.14	115	2.02	0.39	1.30198	2.63	215	3.68	108	5.58	3.8	145.8	230	60.8	5.2	70	1	158	54
10099	1	Parkinson's Disease	17	0	1	0.13	0.16	128.8	0.95	0.77	5.52632	5.25	118	38	85	11.85	3.5	129	214	83.4	7.26	81	1	173	65
10100	1	Parkinson's Disease	20	0	1	0.01	0.06	144	0.79	0.52	5.65823	4.47	214	4.4	106.3	7.34	3.48	143	181	67	5.85	60	1	178	75
10101	1	Parkinson's Disease	29	1	1	0.03	0.03	114	0.95	0.25	5.16842	4.91	164	3.68	99.6	5.05	4.08	145	320	57.2	6.17	70	1	165	60
10102	1	Parkinson's Disease	14	1	1	0.02	0.13	116	1.29	0.84	8.21705	10.6	206	3.58	105.9	5.25	3.96	146.1	438	61.8	12.88	87	1	173	60
10103	1	Parkinson's Disease	12	0	1	0.01	0.01	87	0.39	0.49	26.3333	10.27	292	3.01	91.1	5.78	5.63	127.1		65	11.17	74	1	160	60
10104	1	Parkinson's Disease	10	1	1	0.02	0.01	120	0.66	0.39	10.303	6.8	268	3.82	96.6	8.44	4.79	124.3	205	64.6	7.88	84	0	158	48
10105	1	Parkinson's Disease	14	1	1	0.02	0.01	113	1.21	0.21	4.34711	5.26	360	3.4	102.9	4.45	3.43	146.4	205	66.7	6.71	74	0	156	50
10106	1	Parkinson's Disease	20	1	1	0.01	0.05	130	0.83	0.44	2.07229	1.72	246	3.88	101	4.95	4.29	134	211	62.3	3.05	72	1	169	60
10107	1	Parkinson's Disease	10	1	1	0.03	0.03	131	0.56	0.27	10.4107	5.83	171	4.22	108.7	5.15	4.46	148	320	66.8	6.71	79	1	175	72
10108	1	Parkinson's Disease	23	0	1	0.02	0.1	134	2.53	0.29	1.82213	4.61	284	4.52	106.19	106.19	4.18	142.85	280	65.91	7.55	69	0	166	75
10109	1	Parkinson's Disease	26	0	0	0.01	0.3	123	1.1	0.23	2.67273	2.94	166	4.03	100.9	6.45	4.03	137	150	70.9	4.29	69	0	168	69
10110	1	Parkinson's Disease	20	0	1	0.01	0.07	161	2.64	0.37	2.38258	6.29	432.1	5.53	103.79	7.25	3.43	139	319.58	66.8	9.38	69	0	165	70
10111	1	Parkinson's Disease	21	0	1	0.01	0.09	153	1.21	0.24	4.3719	5.29	242	4.56	101.59	5.49	3.1	139.89	171	71.9	6.84	56	1	170	58
10112	1	Parkinson's Disease	24	1	1	0.01	0.01	72	0.87	0.31	3.21839	2.8	454	2.6	100.1	6	3.5	100	120	61.9	4	65	0	158	57
10113	1	Parkinson's Disease	22	0	1	0.02	0.07	108	0.65	0.25	5.95385	3.87	78	3.28	106.2	5.32	4.23	141	264	73.6	4.86	72	0	156	60
10114	1	Parkinson's Disease	19	0	1	0.01	0.24	146	1.27	0.37	3.25197	4.13	132.4	4.69	101.99	4.79	4.11	136	244.58	72.43	6.02	62	1	174	70
10115	1	Parkinson's Disease	27	0	0	0.03	0.28	128	1.04	0.24	2.92308	3.04	261	4.46	102.5	5.43	3.86	138.2	289	61.9	4.63	58	0	158	60
10116	1	Parkinson's Disease	29	1	1	0.01	0.03	126	0.86	0.22	3.60465	3.1	265	4.26	103.63	4.28	3.94	141	218.02	67.4	4.22	68	0	166	66
10117	1	Parkinson's Disease	29	0	0	0.02	0.01	115	1.36	0.27	2.51471	3.42	252	3.54	108.4	5.01	3.88	144	221	72.5	5.08	64	0	158	65
10118	1	Parkinson's Disease	27	0	0	0	0.1	136	1.9	0.4	2.10526	4	200	4.17	103	4.33	3.8	138	395	60.23	6.5	37	1	177	84
10119	1	Parkinson's Disease	30	1	1	0.05	0.11	141	0.78	0.36	9.9359	7.75	472	3.53	105.2	4.42	3.99	143	319	69.6	9.05	75	1	170	70
10120	1	Parkinson's Disease	29	0	0	0.3	0.6	126	2.5	0.3	1.04	2.6	246	3.89	107	4.3	3.9	143	271	74.21	5.7	52	0	160	64
10121	1	Parkinson's Disease	29	0	0	0.02	0.05	115	1.91	0.25	1.87435	3.58	164	4.36	107.39	4.92	3.96	137	211.83	74.7	5.81	71	0	155	55
10122	1	Parkinson's Disease	28	0	0	0.01	0.07	140	1.28	0.34	4.94531	6.33	129	4.38	106.7	4.63	3.92	145	284	56.4	8.03	74	1	165	60
10123	1	Parkinson's Disease	27	0	0	0.03	0.16	130	1.11	0.64	2.73874	3.04	244	4.18	103	2.51	3.89	144	219	58.7	4.98	71	1	164	60
10124	1	Parkinson's Disease	28	1	1	0.01	0.03	146	1.73	0.25	3.2659	5.65	226	4.79	96.32	4.53	3.46	135	276.89	60.52	7.67	60	1	170	73
10125	1	Parkinson's Disease	26	1	1	0	0.02	136	0.68	0.13	3.23529	2.2	118	4.3	104.2	4.62	3.96	137	256	71.9	3.03	68	1	165	60
10126	1	Parkinson's Disease	27	0	0	0.02	0	142	0.68	0.23	5.98529	4.07	199	4.26	105	6.53	3.88	142	259	60.5	5	57	1	165	78
10127	1	Parkinson's Disease	28	1	1	0.01	0.02	139	1.03	0.47	2.82524	2.91	111	4.13	106.9	5.35	3.58	141	265	57.5	4.44	73	1	150	45
10128	1	Parkinson's Disease	25	1	1	0.02	0.11	104	1.05	0.38	3.80952	4	245	3.27	101.7	5	3.57	138.9	100	58.6	5.56	71	1	170	70
10129	1	Parkinson's Disease	27	0	0	0.01	0.13	100	1.36	0.27	2.26471	3.08	181	2.37	103	6.33	4.24	139	349.26	76.21	4.85	76	0	155	42
10130	1	Parkinson's Disease	29	0	0	0.02	0.05	157	1.26	0.33	2.71429	3.42	189	5.36	106	5.88	3.8	138	350	64.9	5.08	64	1	165	69
10131	1	Parkinson's Disease	27	1	1	0.02	0.13	141	1.68	0.29	2.53571	4.26	156	4.75	104.32	8.4	4.14	139	192.58	73.7	6.38	76	1	170	80
10132	1	Parkinson's Disease	27	0	0	0.02	0.1	125	0.99	0.24	3.05051	3.02	238	4.06	99.3	5.35	4.01	137	161	62.2	4.37	63	0	160	60
10133	1	Parkinson's Disease	28	0	0	0.03	0.1	129	1.66	0.21	2.13855	3.55	218	3.94	103.8	7.28	3.95	139	166	74.3	5.55	71	0	170	68
10134	1	Parkinson's Disease	27	1	1	0.01	0.05	132	1.7	0.18	2.55294	4.34	340	4.24	100.8	6.14	4.14	138	170.98	68.2	6.28	66	0	161	60
10135	1	Parkinson's Disease	30	0	0	0.01	0.21	133	1.21	0.33	3.05785	3.7	188	4.27	99.7	4.57	4.37	134	291	64.7	5.46	76	1	178	68
10136	1	Parkinson's Disease	27	0	0	0.02	0.12	127	2.12	0.25	1.60377	3.4	200	4.15	105	4.21	3.81	143.5	367	66.4	5.91	69	1	180	76
10137	1	Parkinson's Disease	28	0	0	0.02	0.14	134	3.36	0.33	0.827381	2.78	246	4.19	101.31	7.37	4.14	140	274.34	72.17	6.63	56	0	164	73
10138	1	Parkinson's Disease	28	1	1	0	0.05	137	1.75	0.31	2.46857	4.32	188	4.51	103.4	4.61	3.94	141	426	66.9	6.43	69	0	158	65
10139	1	Parkinson's Disease	27	0	0	0.02	0.02	134	1.22	0.29	4.15574	5.07	278	4.25	98.7	5.8	4.05	136	124	77	6.62	74	0	163	54
10140	1	Parkinson's Disease	30	1	1	0.01	0.06	127	1.57	0.25	1.61783	2.54	219	4.2	103	5.5	4.6	144	315	75	4.43	55	0	150	72.5
10141	1	Parkinson's Disease	28	1	1	0.01	0.03	135	1.25	0.4	2.304	2.88	239	4.07	106.2	4.92	4.51	142	209	69.3	4.57	67	1	165	53
10142	1	Parkinson's Disease	26	0	0	0.02	0.09	151	2.33	0.34	2.00858	4.68	190	4.78	102.9	4.52	3.6	136	263	62.5	7.46	56	1	172	75
10143	1	Parkinson's Disease	29	1	1	0.03	0	122	0.52	0.1	10.8846	5.66	228	3.73	114.2	5.39	4.21	142	607	63.9	6.31	74	1	178	80
10144	1	Parkinson's Disease	25	0	1	0.04	1.39	121	1.62	0.34	2.27778	3.69	186	3.59	109.5	4.89	4.21	140	287	63.1	7.08	70	0	157	51.5
10145	1	Parkinson's Disease	28	1	1	0.02	0.23	111	1.78	0.58	1.5618	2.78	167	4.29	108.1	5.04	3.56	144.3	246	67.5	5.39	69	1	177	70
10146	1	Parkinson's Disease	26	0	0	0.2	0.6	126	1.53	0.2	1.86928	2.86	258	3.78	99.37	5.46	3.87	140	240.92	62.9	4.63	80	0	155	45
10147	1	Parkinson's Disease	27	1	1	0.06	0.15	129	1.75	0.56	1.84571	3.23	204	4.28	109.9	3.97	3.88	141.9	260	64.3	5.75	56	1	172	61
10148	1	Parkinson's Disease	27	1	1	0.01	0.04	149	1.47	0.21	2.68027	3.94	131	5.27	100.04	4.19	4.07	135	377.25	63.5	5.67	78	1	170	72
10149	1	Parkinson's Disease	27	0	0	0.06	0.2	148	2.65	0.6	1.78868	4.74	296	5.14	106.56	3.75	3.66	138.97	243	65.8	8.25	49	1	178	78
10150	1	Parkinson's Disease	28	1	1	0.03	0.01	135	1	0.24	4.91	4.91	315	4.36	101.62	4.24	4.08	137	232.27	62.8	6.19	65	1	170	70
10151	1	Parkinson's Disease	29	0	0	0.01	0.01	81	0.46	0.21	5.8913	2.71	307	3.19	103.3	4.46	4.73	136	189	58	3.4	70	1	163	60
10152	1	Parkinson's Disease	29	0	0	0.02	0	128	0.85	0.11	6.18824	5.26	198	4.73	99.3	12.57	3.73	134.3	226	65.9	6.24	58	0	165	69
10153	1	Parkinson's Disease	29	0	0	0.04	0.15	164	1.87	0.41	2.48128	4.64	234	5.5	100	4.95	3.94	136	357	59.9	7.11	70	1	180	83
10154	1	Parkinson's Disease	22	0	1	0	0.01	110	0.37	0.32	12.973	4.8	299	3.68	97.08	7.17	3.69	130.1	151.87	65.3	5.5	80	1	163	60
10155	1	Parkinson's Disease	29	1	1	0.01	0.04	107	1.22	0.32	2.63934	3.22	114	3.9	106.9	4.83	4.14	142	234	58.2	4.81	76	1	165	76
10156	1	Parkinson's Disease	27	0	0	0.02	0.07	116	1.15	0.49	1.46087	1.68	164	3.98	112.8	4.77	3.34	147.4	247	56.9	3.41	63	0	158	60
10157	1	Parkinson's Disease	26	1	1	0.03	0.08	119	1.94	0.45	1.64433	3.19	169	3.76	100.44	6	3.57	134	208.32	55	5.69	72	1	172	65
10158	1	Parkinson's Disease	22	1	1	0.02	0.07	124	1.88	0.31	1.98404	3.73	157	3.67	100.7	6.21	3.84	140.8		62	6.01	69	0	155	46
10159	1	Parkinson's Disease	27	0	0	0.01	0.05	106	1.55	0.21	2.65806	4.12	133.4	3.93	100.91	5.7	3.96	139	327.37	59.91	5.94	68	0	168	60
10160	1	Parkinson's Disease	25	0	1	0.01	0.04	141	1.54	0.32	3.18182	4.9	190	4.46	101.8	4.64	4.15	140	296	62.7	6.81	69	1	170	72
10161	1	Parkinson's Disease	25	1	1	0.03	0.1	138	2.44	0.52	1.0123	2.47	299	4.26	105.3	4.73	5.56	142	253	61.5	5.56	79	0	158	66
10162	1	Parkinson's Disease	26	0	0	0.03	0.03	144	1.38	0.3	1.85507	2.56	261	4.35	93		4.17	134	349	65.6	4.3	53	1	175	70
10163	1	Parkinson's Disease	27	1	1	0.02	0.17	144	1.24	0.52	4.75	5.89	205	4.44	101.21	7.45	4.43	141	193.86	63.98	7.84	68	1	178	71
10164	1	Parkinson's Disease	29	1	1	0.02	0.11	123	1.32	0.3	2.90152	3.83	222	4.29	103	5.68	3.89	140	188	66.3	5.8	57	0	160	63
10165	1	Parkinson's Disease	25	0	1	0.01	0.01	39.2	1.13	0.24	2.79646	3.16	334	2.97	98.32		3.94	133	144.68	57.17	4.55	57	0	155	60
10166	1	Parkinson's Disease	27	0	0	0.04	0.01	128	0.84	0.3	5.75	4.83	167	3.98	102.81	4.49	4.23	136	382.87	57.6	6.02	83	1	170	70
10167	1	Parkinson's Disease	27	0	0	0.03	0.06	168	1.58	0.3	2.34177	3.7	209	5.39	102	4.38	4	138	220	70.38	5.67	48	1	175	76
10168	1	Parkinson's Disease	28	0	0	0.02	0.09	147	1.28	0.39	4.21094	5.39	175	4.42	103.1	4.76	3.99	141	202	57.1	7.17	45	1	175	75
10169	1	Parkinson's Disease	28	0	0	0.02	0.09	158	1.42	0.35	4.00704	5.69	238	5	99.94	4.78	3.57	138	313	61.4	7.57	66	1	170	63
10170	1	Parkinson's Disease	29	1	1	0.05	0.06	129	1.41	0.37	2.84397	4.01	110.4	4.01	101.86	4.68	4.02	139	235.75	64.08	5.9	64	0	165	57
10171	1	Parkinson's Disease	28	0	0	0.04	0.17	138	2.54	0.4	1.34252	3.41	267	4.56	108	6.22	4.04	143	180	70.1	6.56	59	0	163	57
10172	1	Parkinson's Disease	28	0	0	0.03	0.04	114	2.01	0.31	1.28358	2.58	169	3.76	107.6	4.37	2.62	147.4	132	66.6	4.97	71	0	158	52
10173	1	Parkinson's Disease	28	1	1	0.03	0.07	117	2.38	0.42	0.894958	2.13	187	3.77	108	7.96	3.73	141.4	292	66	5.03	66	0	158	69
10174	1	Parkinson's Disease	26	0	0	0.03	0.17	146	1.97	0.46	4.44162	8.75	185	4.94	105	4.7	4	143	392	66.1	11.38	59	1	175	70
10175	1	Parkinson's Disease	27	1	1	0.01	0.27	129	1.74	0.34	1.85632	3.23	202	4.34	106.5	4.89	4.15	140.5	295	64.8	5.59	80	1	171	69
10176	1	Parkinson's Disease	25	1	1	0.02	0.13	137	1.09	0.39	3.58716	3.91	129	4.76	106.9	5	4.42	143.2	120	64.7	5.54	57	1	174	75
10177	1	Parkinson's Disease	26	1	1	0.02	0.13	121	1.73	0.56	1.26012	2.18	261	4.04	106.3	5.01	4.42	142.6	148	64.1	4.62	67	0	161	50
10178	1	Parkinson's Disease	30	0	0	0.01	0.06	148	1.68	0.25	1.86905	3.14	160	4.4	110.9	4.96	3.7	143.3	169	75	5.14	65	0	165	66.5
10179	1	Parkinson's Disease	30	1	1	0.01	0.01	119	0.73	0.25	3.19178	2.33	164	3.56	106.7	6	3.75	137	266	60	3.33	77	1	165	70
10180	1	Parkinson's Disease	26	1	1	0.03	0.04	121	1.74	0.2	2.28161	3.97	166	36.4	108.8	6.8	3.71	145.7	227	66.8	5.98	61	0	150	58
10181	1	Parkinson's Disease	22	0	1	0.05	0.16	154	1.51	0.45	2.66887	4.03	196	5.15	106.2	10.07	3.22	139.5	340	60.5	6.2	73	1	170	75
10182	1	Parkinson's Disease	26	0	0	0.03	0.07	122	1.27	0.36	2.13386	2.71	157	3.8	108	3.53	4	141.3	244	58	4.44	67	1	160	60
10183	1	Parkinson's Disease	30	0	0	0.03	0	110	0.92	0.62	8.81522	8.11	100	3.29	112.5	6.68	3.31	146.5	138	56.5	9.68	78	0	155	50
10184	1	Parkinson's Disease	27	1	1	0.03	0.07	123	1.93	0.35	1.29016	2.49	295	4.06	106.1	5.3	3.6	141.7	311	63.2	4.87	70	0	153	57
10185	1	Parkinson's Disease	30	0	0	0.01	0.01	123	1.17	0.44	3.78632	4.43	239	3.89	106.5	4.77	3.56	141	249	60.8	5.97	65	0	155	49
10186	1	Parkinson's Disease	29	1	1	0.02	0.01	130	0.74	0.18	1.97297	1.46	44	3.7	104.4	4.73	3.33	141	300	61	2.41	66	0	160	60
10187	1	Parkinson's Disease	28	1	1	0.01	0.28	99	2.21	0.32	1.19457	2.64	150	2.69	106.4	4.3	4.05	142	280	61.7	5.46	75	1	175	80
10188	1	Parkinson's Disease	23	0	1	0.01	0.01	119	0.73	0.25	3.19178	2.33	164	3.56	106.7	5	3.75	137	266	60	3.33	78	1	165	70
10189	1	Parkinson's Disease	26	1	1	0	0.1	133	1.7	0.4	2.35294	4	263	5.26	108	4.95	3.7	142	210	66.98	6.3	79	0	160	55
10190	1	Parkinson's Disease	25	0	1	0.03	0.13	133	1.75	0.43	2.35429	4.12	237	3.97	107.4	3.88	4.32	141.1	186	62.9	6.46	75	0	158	64
10191	1	Parkinson's Disease	28	0	0	0.02	0.08	154	1.31	0.33	4.33588	5.68	267	4.69	101.4	4.1	3.35	140	216.2	60.7	7.42	57	0	162	62
10192	1	Parkinson's Disease	20	1	1	0.03	0.15	131	1.85	0.42	3.12973	5.79	250	4.06	107	4.37	4.42	147	370	64.3	8.24	77	1	166	53
10193	1	Parkinson's Disease	28	1	1	0.02	0.01	124	0.47	0.49	20.8511	9.8	139	4.14	95.7	10.54	3.37	129	122	54.2	10.79	71	1	170	60
10194	1	Parkinson's Disease	26	0	0	0.02	0.15	141	2.52	0.36	1.69048	4.26	146	3.92	104.8	4.95	3.99	140	355	58.2	7.31	74	1	168	66
10195	1	Parkinson's Disease	17	0	1	0.02	0.02	154	1.86	0.42	3.25269	6.05	202	4.97	107.3	4.28	4.1	140.8	270	67	8.37	63	1	171	67
10196	1	Parkinson's Disease	19	0	1	0.02	0.09	150	1.16	0.48	3.77586	4.38	215	4.81	102	4.28	3.84	139	253	56	6.13	69	1	175	70
10197	1	Parkinson's Disease	21	1	1	0.02	0.09	138	1.77	0.63	2.86441	5.07	228	4.38	104	4.79	4.04	137	323	64.3	7.58	71	1	168	75
